# Supplementary material for: Comparative analysis on the expression of L1 loci using various RNA-Seq preparations
Source: Mob DNA. 2020 Jan 6;11:2. doi: 10.1186/s13100-019-0194-z (PMC6945437; doi:10.1186/s13100-019-0194-z)
Supplement: Supplementary file 1 — Additional file 1. Manually curated set of L1 s with uniquely mapped sense reads in stramd-specific 22Rv1 A) whole cell RNA-Seq data from replicate 1, B) cytoplasmic RNA-Seq data from replicate 1, C) whole cell RNA-Seq data from replicate 2, D) cytoplasmic RNA-Seq data from replicate 2, and E) nuclear RNA-Seq data from replicate 2. L1 s curated to be authentically expressed were labeled with a green color and L1 s curated to be rejected as authentically expressed were labeled with a red color and its reason for rejection or acceptance was noted in the most right column. [file 13100_2019_194_MOESM1_ESM.zip]

Archive with 5 entries (5 files):
- SuppFile1A.xlsx
- SuppFile1B.xlsx
- SuppFile1C.xlsx
- SuppFile1D.xlsx
- SuppFile1E.xlsx
