# Supplementary material for: Comparative analysis on the expression of L1 loci using various RNA-Seq preparations
Source: Mob DNA. 2020 Jan 6;11:2. doi: 10.1186/s13100-019-0194-z (PMC6945437; doi:10.1186/s13100-019-0194-z)
Supplement: Supplementary file 1 — Additional file 1. Manually curated set of L1 s with uniquely mapped sense reads in stramd-specific 22Rv1 A) whole cell RNA-Seq data from replicate 1, B) cytoplasmic RNA-Seq data from replicate 1, C) whole cell RNA-Seq data from replicate 2, D) cytoplasmic RNA-Seq data from replicate 2, and E) nuclear RNA-Seq data from replicate 2. L1 s curated to be authentically expressed were labeled with a green color and L1 s curated to be rejected as authentically expressed were labeled with a red color and its reason for rejection or acceptance was noted in the most right column. [file 13100_2019_194_MOESM1_ESM.zip › SuppFile1A.xlsx]

## Sheet: 22RvI-WC-1
Chromosome	Chr coordinates	Chr coordinates	strand	ID number	L1 subfamily	# mapped reads	# bases with mapped reads	# L1 bases	% of bases with mapped reads in L1	Explanation for L1 designation
chr19	20990531	20996633	+	ID=FL_L1-5067	L1PA3	348	5930	6103	0.971653	not in gene, reads upstream
chr19	40543823	40549961	-	ID=FL_L1-5102	L1PA4	330	5826	6139	0.949014	in gene of same direction, reads upstream
chr4	20740249	20746401	+	ID=FL_L1-1331	L1PA5	252	5819	6153	0.945717	in gene of same direction, reads upstream
chr7	102885044	102891190	+	ID=FL_L1-2830	L1PA5	214	5714	6147	0.929559	in gene of opposite direction, no reads upstream
chr1	149923965	149930070	-	ID=FL_L1-0233	L1PA5	170	5502	6106	0.901081	in gene of same direction, reads upstream
chr3	38446892	38453029	+	ID=FL_L1-0926	L1PA3	142	4499	6138	0.732975	in gene of same direction, reads upstream
chr13	41438708	41444731	-	ID=FL_L1-4391	L1PA3	141	4218	6024	0.700199	in gene of same direction, reads upstream
chr21	9656297	9662427	-	ID=FL_L1-5175	L1PA3	138	4880	6131	0.795955	not in gene, reads upstream
chr15	90177550	90183532	+	ID=FL_L1-4781	L1PA3	127	4048	5983	0.676584	downstream of highly expressed gene, reads upstream
chr22	17141277	17147388	+	ID=FL_L1-5205	L1PA4	117	4767	6112	0.779941	downstream of highly expressed gene, reads upstream
chr11	3514187	3520281	-	ID=FL_L1-3746	L1PA4	115	4095	6095	0.671862	downstream of expressed gene, reads upstream
chr7	91813071	91819192	-	ID=FL_L1-2803	L1PA3	111	4315	6122	0.704835	downstream of highly expressed gene, reads upstream
chrX	14702033	14707061	-	ID=FL_L1-5242	L1PA5	111	4145	5029	0.824219	in gene of opposite direction, reads upstream
chr1	53470335	53476454	+	ID=FL_L1-0055	L1PA5	105	4612	6120	0.753595	in gene of same direction, reads upstream
chr18	12181637	12187779	+	ID=FL_L1-4965	L1PA3	101	4311	6143	0.701774	not in gene, reads upstream
chr2	180250484	180256617	+	ID=FL_L1-0745	L1PA3	96	3814	6134	0.62178	not in gene, reads upstream
chr8	48397434	48403568	+	ID=FL_L1-3027	L1PA5	92	4354	6135	0.709698	in gene of same direction, reads upstream
chr3	15433015	15439121	-	ID=FL_L1-0863	L1PA4	88	4628	6107	0.757819	downstream of expressed gene, reads upstream
chr3	51681878	51687951	+	ID=FL_L1-0951	L1PA6	88	4290	6074	0.706289	in gene of same direction, reads upstream
chr6	80287374	80293483	+	ID=FL_L1-2434	L1PA6	86	4312	6110	0.705728	not in gene, reads upstream
chr14	57106236	57112375	+	ID=FL_L1-4601	L1PA4	82	4122	6140	0.671335	in gene of same direction, reads upstream
chr8	70755547	70761658	+	ID=FL_L1-3100	L1PA5	80	4337	6112	0.709588	not in gene, reads upstream
chr1	225355891	225361977	+	ID=FL_L1-0376	L1PA4	80	3983	6087	0.654345	in gene of same direction, reads upstream
chr12	8453665	8459778	-	ID=FL_L1-4086	L1PA4	76	3894	6114	0.636899	not in gene, reads upstream
chr9	72821546	72827671	-	ID=FL_L1-3413	L1PA5	69	3622	6126	0.59125	not in gene, reads upstream
chr22	22631183	22637196	-	ID=FL_L1-5209	L1PA2	67	2870	6014	0.47722	not in gene, reads upstream
chr3	142193948	142200067	-	ID=FL_L1-1190	L1PA5	65	3645	6120	0.595588	in gene of same direction, reads upstream
chr11	14799222	14805319	+	ID=FL_L1-3780	L1PA5	65	3697	6098	0.606264	in gene of same direction, reads upstream
chr15	31067384	31073593	+	ID=FL_L1-4680	L1PA4	62	3110	6210	0.500805	downstream of expressed gene, reads upstream
chr10	95687461	95693583	+	ID=FL_L1-3684	L1PA5	58	3458	6123	0.564756	downstream of expressed gene, reads upstream
chr8	119560777	119566927	+	ID=FL_L1-3239	L1PA3	56	3184	6151	0.517639	in gene of opposite direction, no reads upstream
chr15	28399918	28406027	-	ID=FL_L1-4677	L1PA5	50	3251	6110	0.532079	in gene of same direction, reads upstream
chr18	53382716	53388758	-	ID=FL_L1-5035	L1PA2	50	2384	6043	0.394506	not in gene, no reads upstream, antisense promoter activity, low mappability
chr9	103289511	103295533	+	ID=FL_L1-3465	L1HS	50	2662	6023	0.441972	in gene of same direction, no reads upsteram for 6 kb, most upsteam reads align to exons
chr11	27686849	27692569	+	ID=FL_L1-3818	L1PA5	49	3288	5721	0.574725	in gene of same direction, reads upstream
chr2	73687582	73693778	+	ID=FL_L1-0526	L1PA4	46	2949	6197	0.475875	in gene of same direction, reads upstream
chr2	217319448	217325565	+	ID=FL_L1-0815	L1PA5	45	2955	6118	0.483001	in gene of same direction, reads upstream
chr15	97975930	97982079	+	ID=FL_L1-4789	L1PA3	43	2457	6150	0.399512	in gene of opposite direction, reads upstream
chr12	76713405	76719506	+	ID=FL_L1-4272	L1PA3	42	2640	6102	0.432645	not in gene, no reads upstream
chr10	38284372	38290379	+	ID=FL_L1-3576	L1PA2	42	2844	6008	0.473369	not in gene, no reads upstream, lots of downstream reads
chr10	102166090	102172241	+	ID=FL_L1-3699	L1PA4	40	2639	6152	0.428966	not in gene, reads upsteram in wc, not in cyto
chr1	92896322	92902445	-	ID=FL_L1-0152	L1PA5	39	2771	6124	0.452482	not in gene, reads upstream
chr3	75532610	75538763	-	ID=FL_L1-1010	L1PA5	38	2404	6154	0.39064	not in gene, reads upstream
chr4	57197421	57203548	-	ID=FL_L1-1406	L1PA3	38	2254	6128	0.36782	downstream of expressed gene, reads upstream
chr3	174322965	174329115	+	ID=FL_L1-1255	L1PA3	38	2404	6151	0.390831	not in gene, reads upstream
chr11	19156611	19162626	+	ID=FL_L1-3791	L1PA3	38	2365	6016	0.393118	not in gene, reads upstream
chr6	126647745	126653888	+	ID=FL_L1-2593	L1PA3	36	2293	6144	0.37321	not in gene, reads upstream
chr8	82339447	82345467	+	ID=FL_L1-3134	L1PA3	36	2292	6021	0.380668	not in gene, no reads upstream
chr1	43580199	43586164	-	ID=FL_L1-0029	L1PA2	34	2543	5966	0.426249	not in gene, no reads upstream, antisense promoter activity
chr1	178806693	178812801	+	ID=FL_L1-0302	L1PA2	34	2014	6109	0.329678	in gene of same direction, reads upstream
chr12	74897302	74903321	-	ID=FL_L1-4269	L1PA3	32	2198	6020	0.365116	not in gene, no reads upstream
chr14	53784769	53790933	+	ID=FL_L1-4591	L1PA4	32	2014	6165	0.326683	not in gene, minimal reads upstream, lots of downstream reads
chr6	12139602	12145764	+	ID=FL_L1-2276	L1PA6	32	2299	6163	0.373033	in gene of same direction, no reads upstream for 8 kb and those align to exons, disqualified in wc sample
chr13	37824478	37830518	+	ID=FL_L1-4382	L1PA3	32	2196	6041	0.363516	not in gene, reads upstream
chr4	168779033	168785054	+	ID=FL_L1-1756	L1PA3	32	2284	6022	0.379276	not in gene, no reads upstream
chrX	57493558	57498855	+	ID=FL_L1-5379	L1P1	32	2183	5298	0.412042	in gene of same direction, reads upstream
chr21	10875237	10881358	-	ID=FL_L1-5181	L1PA5	31	2024	6122	0.330611	not in gene, reads upstream
chr9	31932202	31938373	-	ID=FL_L1-3376	L1PA3	30	2118	6172	0.343163	not in gene, reads upstream
chr7	149270911	149277039	-	ID=FL_L1-2921	L1PA5	30	1807	6129	0.294828	in gene of same direction, reads upstream
chr1	146793522	146799541	-	ID=FL_L1-0228	L1PA3	30	2099	6020	0.348671	in gene of same direction, reads upstream
chr20	52072102	52078105	-	ID=FL_L1-5167	L1PA3	30	2034	6004	0.338774	in gene of opposite direction, reads upstream
chr10	95280731	95286852	+	ID=FL_L1-3683	L1PA4	30	2167	6122	0.353969	in gene of same direction, reads upstream
chr17	53579078	53585102	+	ID=FL_L1-4932	L1PA2	30	1820	6025	0.302075	not in gene, no reads upstream
chr14	45880617	45886106	+	ID=FL_L1-4567	L1PA6	30	2193	5490	0.399454	not in gene, reads upstream
chr6	99150936	99156205	+	ID=FL_L1-2512	L1HS	29	2061	5270	0.391082	not in gene, no reads upstream
chr12	39863457	39869607	-	ID=FL_L1-4167	L1PA4	28	1664	6151	0.270525	not in gene, no reads upstream
chr14	57804801	57810835	-	ID=FL_L1-4605	L1PA3	28	2057	6035	0.340845	not in gene, no reads upstream
chr22	22542244	22548371	+	ID=FL_L1-5208	L1PA2	28	1897	6128	0.309563	not in gene, reads upstream
chr7	12536838	12542864	+	ID=FL_L1-2653	L1PA3	28	1764	6027	0.292683	not in gene, no reads upstream
chr13	20070930	20076953	+	ID=FL_L1-4358	L1PA2	28	1680	6024	0.278884	in gene of opposite direction, no reads upstream
chrX	48291860	48297076	+	ID=FL_L1-5310	L1PA5	28	1719	5217	0.3295	not in gene, no reads upstream
chr3	125655485	125661512	+	ID=FL_L1-1140	L1PA2	27	1767	6028	0.293132	not in gene, reads upstream
chr14	57567198	57573349	-	ID=FL_L1-4603	L1PA5	26	1875	6152	0.304779	not in gene, reads upstream
chr3	139284207	139290327	-	ID=FL_L1-1181	L1PA4	26	1948	6121	0.318249	in gene of same direction, reads upstream
chr5	60171716	60177827	-	ID=FL_L1-1949	L1PA4	26	2105	6112	0.344405	in gene of same direction, reads upstream
chr5	84953412	84959459	-	ID=FL_L1-2022	L1PA2	26	1913	6048	0.316303	not in gene, no reads upstream, antisense promoter activity
chrX	100779332	100785483	+	ID=FL_L1-5613	L1PA6	26	2071	6152	0.336639	in gene of same direction, reads upstream
chr3	112442973	112449114	+	ID=FL_L1-1112	L1PA3	26	1475	6142	0.24015	not in gene, reads upstream
chr15	49646431	49652449	+	ID=FL_L1-4712	L1PA2	26	1820	6019	0.302376	in gene of opposite direction, reads upstream
chr8	70263621	70269666	-	ID=FL_L1-3099	L1PA3	25	2153	6046	0.356103	not in gene, no reads upstream, antisense promoter activity
chr7	19024696	19030690	-	ID=FL_L1-2669	L1PA3	25	1746	5995	0.291243	in gene of opposite direction, reads upstream
chr10	43021677	43027669	-	ID=FL_L1-3584	L1PA3	25	1515	5993	0.252795	in gene of same direction, reads upstream
chr2	174392018	174398045	-	ID=FL_L1-0728	L1PA3	24	1605	6028	0.266257	not in gene, no reads upstream, antisense promoter activity
chr3	188735019	188741042	-	ID=FL_L1-1274	L1PA3	24	1677	6024	0.278386	not in gene, no reads upstream, antisense promoter activity
chr7	123085245	123091266	-	ID=FL_L1-2879	L1PA3	24	1716	6022	0.284955	downstream of expressed gene, reads upstream
chr9	104053083	104059238	+	ID=FL_L1-3468	L1PA3	24	1675	6156	0.272092	in gene of same direction, reads upstream
chr4	128510086	128516117	+	ID=FL_L1-1656	L1PA2	24	1573	6032	0.260776	not in gene, no reads upstream
chr5	102006934	102012964	+	ID=FL_L1-2081	L1PA2	24	2089	6031	0.346377	low mappibility, antisense promoter reads activity could also be promoter of gene in opp direction
chrX	74451773	74457796	+	ID=FL_L1-5491	L1PA3	24	1720	6024	0.285525	not in gene, reads upstream
chr10	93509375	93515395	+	ID=FL_L1-3682	L1PA3	24	1660	6021	0.275702	not in gene, no reads upstream
chr2	160971028	160977191	+	ID=FL_L1-0698	L1HS	23	1672	6164	0.271252	in gene of opposite direction, no reads upstream
chr11	125581401	125587545	-	ID=FL_L1-4059	L1PA4	22	1781	6145	0.289829	not in gene, reads upstream
chr5	25077763	25083794	-	ID=FL_L1-1821	L1PA3	22	1866	6032	0.30935	not in gene, no reads upstream, antisense promoter activity
chr8	62180575	62186573	-	ID=FL_L1-3072	L1PA2	22	1250	5999	0.208368	not in gene, no reads upstream
chr19	37607372	37613527	+	ID=FL_L1-5099	L1PA4	22	1571	6156	0.255198	in gene of same direction, reads upstream
chr2	73948530	73954676	+	ID=FL_L1-0530	L1PA3	22	1423	6147	0.231495	not in gene, reads upstream
chr8	47930335	47936375	+	ID=FL_L1-3020	L1PA3	22	1790	6041	0.296308	not in gene, no reads upstream
chr20	26214314	26220345	+	ID=FL_L1-5152	L1PA2	22	1448	6032	0.240053	not in gene, no reads upstream
chr15	98634769	98640793	+	ID=FL_L1-4790	L1PA3	22	1821	6025	0.302241	not in gene, no reads upstream
chr12	31316009	31322028	+	ID=FL_L1-4133	L1PA3	22	1618	6020	0.268771	not in gene, no reads upstream for 5 kb
chr4	114410295	114416323	-	ID=FL_L1-1622	L1PA2	21	1208	6029	0.200365	in gene of same direction, reads upstream
chr9	112991891	112998185	-	ID=FL_L1-3491	L1PA4	20	1333	6295	0.211755	not in gene, reads upstream
chr15	35678048	35684180	-	ID=FL_L1-4689	L1PA4	20	1482	6133	0.241644	in gene of same direction, reads upstream
chr7	39047128	39053152	-	ID=FL_L1-2716	L1PA2	20	1530	6025	0.253942	not in gene, no reads upstream, antisense promoter activity
chrX	85368335	85374350	-	ID=FL_L1-5576	L1PA3	20	1164	6016	0.193484	not in gene, no reads upstream
chr11	93965691	93971691	-	ID=FL_L1-4002	L1PA2	20	1355	6001	0.225796	not in gene, no reads upstream, antisense promoter activity
chr3	27857475	27863474	-	ID=FL_L1-0902	L1PA7	20	1606	6000	0.267667	not in gene, no reads upstream, antisense promoter activity
chr11	101723221	101729358	+	ID=FL_L1-4024	L1PA3	20	1508	6138	0.245683	not in gene, no reads upstream
chr1	116594538	116600673	+	ID=FL_L1-0199	L1PA3	20	1704	6136	0.277705	in gene of same direction, no reads upsteram, low mappibility, antisense reads in wc, looks real in wc and not ctye
chr7	32504143	32510177	+	ID=FL_L1-2697	L1PA3	20	1440	6035	0.238608	not in gene, no reads upstream, antisense promoter activity
chr8	54693104	54699226	-	ID=FL_L1-3047	L1PA4	19	1299	6123	0.212151	in gene of same direction, reads upstream
chr15	81960855	81966841	-	ID=FL_L1-4754	L1PA2	19	1456	5987	0.243194	not in gene, reads upstream
chr9	121931398	121937410	+	ID=FL_L1-3501	L1PA2	19	1361	6013	0.226343	in gene of opposite direction, reads upstream
chr2	38359550	38365734	-	ID=FL_L1-0454	L1PA4	18	1554	6185	0.251253	in gene of opposite direction, no reads upstream
chr1	142626736	142632863	-	ID=FL_L1-0219	L1PA3	18	1496	6128	0.244125	not in gene, reads upstream
chr4	141741525	141747645	-	ID=FL_L1-1685	L1PA5	18	1669	6121	0.272668	not in gene, no reads upstream, looks real in wc and not cyto
chr10	101400325	101406444	-	ID=FL_L1-3698	L1PA5	18	1347	6120	0.220098	not in gene, reads upstream
chr9	31883171	31889272	-	ID=FL_L1-3375	L1PA5	18	1364	6102	0.223533	not in gene, reads upstream
chr2	138067077	138073104	-	ID=FL_L1-0645	L1PA3	18	1556	6028	0.258129	in gene of opp direction, no reads upstream, looks real in wc and not cyto
chr12	64681130	64687157	-	ID=FL_L1-4242	L1PA2	18	1086	6028	0.180159	in gene of same direction, reads upstream, no reads upstream for 50 kb, low mappbility, maybe star check
chr11	43367652	43373668	-	ID=FL_L1-3864	L1PA2	18	1491	6017	0.247798	not in gene, reads upstream
chr8	48006713	48012603	-	ID=FL_L1-3022	L1PA2	18	1145	5891	0.194364	not in gene, reads upstream
chr19	44725367	44731078	-	ID=FL_L1-5109	L1P1	18	1316	5712	0.230392	in gene of opposite direction, reads upstream
chrY	16021155	16027299	+	ID=FL_L1-5843	L1PA3	18	1208	6145	0.196583	not in gene, reads upstream
chr4	128597770	128603911	+	ID=FL_L1-1658	L1PA3	18	1235	6142	0.201075	in gene of same direction, reads upstream
chr8	48229550	48235690	+	ID=FL_L1-3024	L1PA4	18	1260	6141	0.205178	in gene of same direction, reads upstream
chr18	1335223	1341362	+	ID=FL_L1-4949	L1PA5	18	1445	6140	0.235342	in gene of opposite direction, reads upstream
chr9	108325457	108331580	+	ID=FL_L1-3478	L1PA5	18	1262	6124	0.206074	in gene of same direction, reads upstream
chr12	43864777	43870811	+	ID=FL_L1-4183	L1PA2	18	836	6035	0.138525	in gene of opp direction, no reads upstream, antisense promoter activity, low mappability
chr1	146894946	146900972	+	ID=FL_L1-0231	L1PA2	18	1378	6027	0.228638	in gene of opp direction, no reads upstream, low mappability
chr2	209611215	209617366	-	ID=FL_L1-0797	L1PA3	16	1263	6152	0.205299	in gene of opposite direction, reads upstream
chr8	39873917	39880066	-	ID=FL_L1-2998	L1PA5	16	1312	6150	0.213333	not in gene, reads upstream
chr8	26915370	26921500	-	ID=FL_L1-2976	L1PA5	16	1466	6131	0.239113	not in gene, no reads upstream for 12 kb
chr3	26280574	26286703	-	ID=FL_L1-0895	L1PA3	16	1269	6130	0.207015	not in gene, no reads upstream, real in wc, not enough to call in cyto
chr3	21291217	21297247	-	ID=FL_L1-0881	L1PA2	16	1302	6031	0.215885	not in gene, no reads uptream
chr7	141679886	141685914	-	ID=FL_L1-2908	L1PA3	16	1136	6029	0.188423	not in gene, no reads upstream, real in wc, not enough to call in cyto
chr7	121918970	121924997	-	ID=FL_L1-2876	L1PA2	16	1045	6028	0.173358	not in gene, no reads upsteram, some antisense in wc, very low mappbility, lots of downstream reads
chr3	112377994	112384011	-	ID=FL_L1-1111	L1PA3	16	1237	6018	0.20555	not in gene, no reads upstream, antisense promoter activity
chr1	79976960	79982965	-	ID=FL_L1-0117	L1PA3	16	1286	6006	0.214119	not in gene, no reads upstream
chr3	19017442	19023578	+	ID=FL_L1-0876	L1PA3	16	1285	6137	0.209386	not in gene, reads upstream
chr11	57615332	57621467	+	ID=FL_L1-3923	L1PA6	16	1155	6136	0.188233	not in gene, reads upstream
chr3	23390742	23396876	+	ID=FL_L1-0889	L1PA3	16	1235	6135	0.201304	in gene of same direction, reads upstream
chr19	21023828	21029958	+	ID=FL_L1-5068	L1PA4	16	1318	6131	0.214973	not in gene, reads upstream
chr5	42659734	42665861	+	ID=FL_L1-1865	L1PA3	16	1437	6128	0.234497	in gene of same direction, reads upstream
chr5	37688818	37694942	+	ID=FL_L1-1847	L1PA6	16	1170	6125	0.19102	in gene of same direction, reads upstream
chr3	851060	857098	+	ID=FL_L1-0839	L1PA3	16	1195	6039	0.19788	in gene of same direction, reads upstream
chr4	172824282	172830309	+	ID=FL_L1-1767	L1PA3	16	1287	6028	0.213504	in gene of same direction, no reads upstream, not seen in cyto
chr12	21572150	21578168	+	ID=FL_L1-4113	L1PA2	16	1233	6019	0.204851	not in gene, no reads upstream, antisense promoter activity
chr3	43106267	43112282	+	ID=FL_L1-0941	L1PA2	16	1260	6016	0.209442	not in gene, reads upstream
chr7	92971277	92977292	+	ID=FL_L1-2806	L1PA3	16	1207	6016	0.200632	in gene of same direction, reads upstream
chr9	34761696	34767846	-	ID=FL_L1-3387	L1PA3	15	1066	6151	0.173305	not in gene, reads upstream
chr7	102421125	102427288	+	ID=FL_L1-2828	L1PA4	15	1084	6164	0.17586	in gene of same direction, reads upstream
chr8	129726600	129732634	+	ID=FL_L1-3262	L1PA2	15	1107	6035	0.18343	not in gene, no reads upstream
chr7	76190516	76196669	-	ID=FL_L1-2765	L1PA4	14	1240	6154	0.201495	in gene of opposite direction, reads upstream
chr11	30284691	30290834	-	ID=FL_L1-3828	L1PA4	14	1176	6144	0.191406	not in gene, no reads uptream
chr17	537637	543776	-	ID=FL_L1-4904	L1PA5	14	1273	6140	0.207329	in gene of same direction, reads upstream
chr12	31703001	31709139	-	ID=FL_L1-4134	L1PA4	14	1000	6139	0.162893	not in gene, reads upstream
chr4	49171851	49177978	-	ID=FL_L1-1371	L1PA3	14	1218	6128	0.19876	not in gene, reads upstream
chr5	111321701	111327808	-	ID=FL_L1-2104	L1PA3	14	893	6108	0.146202	in gene of opp direction, no reads upstream
chr12	479779	485884	-	ID=FL_L1-4074	L1PA5	14	1301	6106	0.213069	in gene of same direction, reads upstream
chr5	126225979	126232025	-	ID=FL_L1-2145	L1PA3	14	1131	6047	0.187035	in gene of same direction, reads upstream
chr2	22126184	22132216	-	ID=FL_L1-0431	L1PA3	14	1323	6033	0.219294	not in gene, no reads uptream
chr14	91897209	91903237	-	ID=FL_L1-4661	L1PA2	14	1344	6029	0.222922	not in gene, no reads upstream, antisense promoter activity, low mappability, downstream expressed gene in same direction
chr11	102239898	102245923	-	ID=FL_L1-4025	L1PA2	14	1131	6026	0.187687	in gene of opp direction, no reads upstream, low mappability, downstream expressed gene
chr11	4191483	4197506	-	ID=FL_L1-3749	L1PA3	14	905	6024	0.150232	not in gene, no reads upstream
chrX	74008818	74014835	-	ID=FL_L1-5485	L1PA2	14	1294	6018	0.215022	in gene of same direction, no reads upstream, not seen in cyto
chr6	72536419	72542435	-	ID=FL_L1-2383	L1PA3	14	1167	6017	0.19395	not in gene, no reads upstream
chr7	51901169	51907183	-	ID=FL_L1-2735	L1PA3	14	1029	6015	0.171072	not in gene, no reads upstream
chrX	147204986	147210992	-	ID=FL_L1-5769	L1PA3	14	980	6007	0.163143	not in gene, no reads upstream, antisense promoter activity, low mappability
chr2	181391451	181397447	-	ID=FL_L1-0747	L1PA5	14	1120	5997	0.18676	not in gene, reads upstream
chr3	125568654	125574805	+	ID=FL_L1-1139	L1PA4	14	1124	6152	0.182705	in gene of opposite direction, reads upstream
chr15	78899927	78906072	+	ID=FL_L1-4750	L1PA4	14	977	6146	0.158965	in gene of opposite direction, reads upstream
chr14	55337083	55343223	+	ID=FL_L1-4594	L1PA4	14	1102	6141	0.17945	in gene of opp direction, no reads upstream
chr1	90632412	90638545	+	ID=FL_L1-0146	L1PA5	14	1184	6134	0.193023	not in gene, reads upstream
chr4	74225873	74231963	+	ID=FL_L1-1478	L1PA5	14	1345	6091	0.220818	not in gene, reads upstream
chr15	82090274	82096304	+	ID=FL_L1-4757	L1PA2	14	1177	6031	0.195158	not in gene, no reads upstream in L1 diresction, lots of reads in opp direction
chr7	76357803	76363830	+	ID=FL_L1-2766	L1PA3	14	1072	6028	0.177837	not in gene, reads upstream
chrX	91007800	91013827	+	ID=FL_L1-5588	L1PA3	14	1243	6028	0.206204	not in gene, no reads upstream, antisense promoter activity, low mappability
chr1	88807526	88813550	+	ID=FL_L1-0139	L1PA2	14	1220	6025	0.20249	not in gene, no reads upstream, low mappability
chr12	109434756	109440778	+	ID=FL_L1-4337	L1PA2	14	1012	6023	0.168023	in gene of opp direction, no reads upstream
chr20	52120391	52126413	+	ID=FL_L1-5169	L1PA2	14	1353	6023	0.224639	lots of reads upstream in opp direction, but downstream gene in same direction
chr6	95651857	95657877	+	ID=FL_L1-2503	L1PA2	14	1229	6021	0.204119	not in gene, no reads upstream
chr11	6206581	6212596	+	ID=FL_L1-3759	L1PA2	14	981	6016	0.163065	not in gene, no reads upstream in same direction, low mappability
chrX	106607569	106613579	+	ID=FL_L1-5647	L1PA2	14	1163	6011	0.193479	not in gene, no reads upstream
chr6	85336076	85342084	+	ID=FL_L1-2456	L1PA2	14	1004	6009	0.167083	not in gene, no reads upstream, antisense promoter activity
chr8	120246187	120252156	+	ID=FL_L1-3242	L1PA3	14	1032	5970	0.172864	in gene of same direction, reads upstream
chr4	180557684	180563831	+	ID=FL_L1-1780	L1PA3	13	870	6148	0.141509	not in gene, reads upstream
chr9	96782624	96788777	-	ID=FL_L1-3453	L1PA3	12	910	6154	0.147871	not in gene, reads upstream
chr4	125533093	125539235	-	ID=FL_L1-1648	L1PA4	12	951	6143	0.15481	not in gene, no reads upstream
chr3	17654384	17660525	-	ID=FL_L1-0867	L1PA6	12	938	6142	0.152719	not in gene, reads upstream
chr3	60946098	60952238	-	ID=FL_L1-0976	L1PA5	12	924	6141	0.150464	in gene of same direction, reads upstream
chr3	87141401	87147539	-	ID=FL_L1-1033	L1PA4	12	751	6139	0.122333	in gene of opp direction, no reads upstream
chrX	69430253	69436385	-	ID=FL_L1-5456	L1PA4	12	955	6133	0.155715	not in gene, no reads upstream
chrX	73253779	73259910	-	ID=FL_L1-5481	L1PA5	12	1057	6132	0.172374	in gene of same direction, reads upstream
chr6	109919290	109925413	-	ID=FL_L1-2545	L1PA5	12	1034	6124	0.168844	in gene of same direction, reads upstream
chr4	53761344	53767458	-	ID=FL_L1-1385	L1PA4	12	1106	6115	0.180867	in gene of same direction, reads upstream
chr18	14037597	14043711	-	ID=FL_L1-4971	L1PA5	12	987	6115	0.161406	not in gene, reads upstream
chr7	25081480	25087510	-	ID=FL_L1-2682	L1HS	12	913	6031	0.151385	not in gene, no reads upstream, low mappability
chr5	136118489	136124518	-	ID=FL_L1-2170	L1PA2	12	1025	6030	0.169983	not in gene, no reads upstream, antisense promoter activity, low mappability
chrY	5474210	5480237	-	ID=FL_L1-5801	L1HS	12	969	6028	0.16075	in gene of opp direction, no reads upstream, no mappbility in whole gene
chr3	162123655	162129681	-	ID=FL_L1-1233	L1PA2	12	901	6027	0.149494	not in gene, no reads upstream, low mappability
chr18	970860	976879	-	ID=FL_L1-4948	L1PA3	12	986	6020	0.163787	not in gene, no reads upstream, antisense promoter activity, low mappability
chr3	22779227	22785245	-	ID=FL_L1-0886	L1PA3	12	971	6019	0.161323	not in gene, no reads upstream, antisense promoter activity
chr1	176277532	176283546	-	ID=FL_L1-0295	L1PA3	12	1053	6015	0.175062	not in gene, no reads upstream, low mappability
chr8	115592608	115598600	-	ID=FL_L1-3232	L1PA3	12	879	5993	0.146671	not in gene, no reads upstream, antisense promoter activity
chr17	25366696	25372649	-	ID=FL_L1-4916	L1PA2	12	939	5954	0.157709	not in gene, reads upstream
chr6	95578758	95584161	-	ID=FL_L1-2502	L1P1	12	1018	5404	0.188379	not in gene, no reads upstream
chr1	207380080	207386252	+	ID=FL_L1-0344	L1PA4	12	1155	6173	0.187105	not in gene, no reads upstream
chr7	31659231	31665396	+	ID=FL_L1-2693	L1PA3	12	951	6166	0.154233	within gene of same direction, but no reads upsteram
chr11	14865898	14872044	+	ID=FL_L1-3781	L1PA3	12	736	6147	0.119733	in gene of same direction, reads upstream
chrX	56210323	56216463	+	ID=FL_L1-5358	L1PA3	12	870	6141	0.141671	in gene of same direction, reads upstream
chr2	126583114	126589251	+	ID=FL_L1-0615	L1PA3	12	950	6138	0.154774	not in gene, reads upstream
chr7	90435809	90441945	+	ID=FL_L1-2793	L1PA4	12	1095	6137	0.178426	in gene of same direction, reads upstream
chr2	191335833	191341935	+	ID=FL_L1-0766	L1PA4	12	987	6103	0.161724	in gene of same direction, reads upstream
chr5	130233260	130239362	+	ID=FL_L1-2158	L1PA3	12	855	6103	0.140095	not in gene, no reads upstream
chr10	33043581	33049683	+	ID=FL_L1-3562	L1PA4	12	950	6103	0.155661	in gene of same direction, reads upstream
chr8	102438009	102444107	+	ID=FL_L1-3203	L1PA4	12	1081	6099	0.177242	not in gene, reads upstream
chr16	60556650	60562694	+	ID=FL_L1-4871	L1PA2	12	890	6045	0.147229	promoter aligns with promoter of gene in opp direction
chr15	53832831	53838874	+	ID=FL_L1-4722	L1PA2	12	866	6044	0.143283	overlaps with promoter of gene in opp direction, no reads upsteram
chr10	86039724	86045762	+	ID=FL_L1-3658	L1PA2	12	953	6039	0.157808	starts with gene in same direction
chr12	71511853	71517883	+	ID=FL_L1-4256	L1PA2	12	939	6031	0.155696	not in gene, reads upstream
chr22	29059274	29065303	+	ID=FL_L1-5219_HS	L1HS	12	948	6030	0.157214	not in gene, no reads upstream, antisense promoter activity, low mappability
chr7	85969525	85975549	+	ID=FL_L1-2784	L1PA2	12	1102	6025	0.182905	not in gene, no reads upstream
chr4	165271905	165277928	+	ID=FL_L1-1741	L1PA2	12	1050	6024	0.174303	in gene of opp direction, no reads upstream, antisense activity, low mappability
chr2	186729325	186735343	+	ID=FL_L1-0761	L1PA2	12	1079	6019	0.179266	not in gene, no reads upstream in same direction, not seen in cyto, low mappability
chr11	132190068	132196077	+	ID=FL_L1-4070	L1PA4	12	914	6010	0.15208	in gene of same direction, reads upstream
chr7	113382961	113388955	+	ID=FL_L1-2860	L1PA2	12	1117	5995	0.186322	not in gene, no reads upstream, antisense activity
chrX	74806364	74812347	+	ID=FL_L1-5498	L1PA3	12	999	5984	0.166945	not in gene, reads upstream
chr11	45143865	45150048	-	ID=FL_L1-3867	L1PA4	11	1036	6184	0.167529	not in gene, reads upstream
chr21	38481377	38487474	+	ID=FL_L1-5199	L1PA4	11	909	6098	0.149065	in gene of same direction, reads upstream
chr11	2655405	2661576	-	ID=FL_L1-3745	L1PA5	10	867	6172	0.140473	in gene of same direction, reads upstream
chr5	49464631	49470793	-	ID=FL_L1-1900	L1PA3	10	884	6163	0.143437	not in gene, reads upstream
chr19	28186347	28192495	-	ID=FL_L1-5083	L1PA4	10	837	6149	0.13612	not in gene, reads upstream
chr10	20814624	20820767	-	ID=FL_L1-3532	L1PA2	10	902	6144	0.14681	not in gene, reads upstream
chr10	1267357	1273495	-	ID=FL_L1-3511	L1PA4	10	994	6139	0.161916	in gene of same direction, no reads upsteram, looks real in wc and not ctye
chr8	98601814	98607947	-	ID=FL_L1-3189	L1PA3	10	849	6134	0.138409	not in gene, no reads upstream
chr11	11732854	11738978	-	ID=FL_L1-3770	L1PA4	10	732	6125	0.11951	not in gene, reads upstream
chr16	63026273	63032396	-	ID=FL_L1-4875	L1PA3	10	823	6124	0.134389	not in gene, reads upstream
chr5	162543863	162549974	-	ID=FL_L1-2231	L1PA5	10	915	6112	0.149705	not in gene, reads upstream
chr1	74812692	74818785	-	ID=FL_L1-0104	L1PA4	10	783	6094	0.128487	in gene of opp direction, no reads upstream
chr3	18971975	18978012	-	ID=FL_L1-0874	L1PA2	10	524	6038	0.0867837	not in gene, no reads upstream in same direciton, looks real in wc and not ctyo, low mappability
chr1	89878139	89884171	-	ID=FL_L1-0142	L1PA2	10	875	6033	0.145036	in gene of opposite direction, reads upstream
chr8	129903735	129909765	-	ID=FL_L1-3266	L1PA2	10	857	6031	0.142099	not in gene, no reads upstream, low mapp
chr16	21053994	21060022	-	ID=FL_L1-4808	L1PA2	10	844	6029	0.13999	within gene of same direction, but no reads upsteram
chr2	40459741	40465767	-	ID=FL_L1-0457	L1PA2	10	828	6027	0.137382	in gene of same direction, reads upstream
chr18	66452072	66458090	-	ID=FL_L1-5052	L1PA2	10	890	6019	0.147865	in gene of opp direction, no reads upstream, antisense promoter activity, low mapp
chrX	62666344	62672362	-	ID=FL_L1-5397	L1PA5	10	823	6019	0.136734	in gene of same direction, reads upstream
chr3	134971057	134977072	-	ID=FL_L1-1160	L1PA2	10	862	6016	0.143285	in gene of opposite direction, reads upstream
chr8	67861339	67867354	-	ID=FL_L1-3090	L1PA2	10	789	6016	0.13115	in gene of same direction, reads upstream
chr5	57848097	57854110	-	ID=FL_L1-1940	L1PA2	10	893	6014	0.148487	in gene of same direction, reads align with exon
chr12	23223571	23229584	-	ID=FL_L1-4117	L1PA2	10	913	6014	0.151812	suspicious pile up, marked real in wc
chr22	32690653	32696661	-	ID=FL_L1-5220	L1PA2	10	702	6009	0.116825	not in gene, reads upstream
chr7	134751510	134757676	+	ID=FL_L1-2895	L1PA4	10	893	6167	0.144803	in gene of same direction, reads align with exon
chr4	152432453	152438611	+	ID=FL_L1-1718	L1PA3	10	932	6159	0.151323	in gene of same direction, reads upstream
chr7	140732407	140738552	+	ID=FL_L1-2904	L1PA2	10	754	6146	0.122681	not in gene, reads upstream
chr1	146874115	146880259	+	ID=FL_L1-0230	L1PA4	10	790	6145	0.12856	in gene of opp direction, no reads upstream, low mappability
chr5	37522607	37528739	+	ID=FL_L1-1846	L1PA5	10	821	6133	0.133866	in gene of same direction, reads upstream
chr1	181244999	181251128	+	ID=FL_L1-0308	L1PA4	10	886	6130	0.144535	not in gene, no reads upstream
chr11	74598483	74604610	+	ID=FL_L1-3949	L1PA4	10	823	6128	0.134302	in gene of opposite direction, reads upstream
chr5	95890947	95897072	+	ID=FL_L1-2054	L1PA4	10	870	6126	0.142018	in gene of same direction, reads upstream
chr22	35184709	35190829	+	ID=FL_L1-5224	L1PA5	10	919	6121	0.150139	in gene of opposite direction, reads upstream
chr18	33207553	33213669	+	ID=FL_L1-4998	L1PA5	10	980	6117	0.160209	in gene of same direction, reads upstream
chr14	40125121	40131234	+	ID=FL_L1-4549	L1PA3	10	829	6114	0.13559	not in gene, reads upstream
chr2	196608608	196614716	+	ID=FL_L1-0781	L1PA3	10	953	6109	0.155999	in gene of opposite direction, reads upstream
chr9	27690518	27696576	+	ID=FL_L1-3362	L1PA2	10	925	6059	0.152666	not in gene, no reads upstream, antisense promoter reads, low mappability
chr4	171352534	171358575	+	ID=FL_L1-1764	L1PA3	10	772	6042	0.127772	not in gene, no reads upstream
chr13	46219166	46225202	+	ID=FL_L1-4396	L1PA2	10	896	6037	0.148418	not in gene, reads upstream
chr6	65099654	65105689	+	ID=FL_L1-2368	L1PA2	10	737	6036	0.122101	in gene of opp direction, no reads upstream, low mappability
chr3	169397276	169403305	+	ID=FL_L1-1247	L1PA2	10	768	6030	0.127363	not in gene, no reads upstream, low mapp
chr5	42734820	42740849	+	ID=FL_L1-1866	L1PA3	10	274	6030	0.0454395	not in gene, reads upstream
chr3	58827881	58833905	+	ID=FL_L1-0969	L1PA2	10	712	6025	0.118174	in gene of opp direction, no reads upstream, low mappability
chr13	48356024	48362047	+	ID=FL_L1-4399	L1PA2	10	641	6024	0.106408	not in gene, no reads upstream, low mapp
chr1	121143308	121149329	+	ID=FL_L1-0213	L1PA3	10	857	6022	0.142312	not in gene, reads upstream
chr8	123256658	123262675	+	ID=FL_L1-3253	L1PA2	10	871	6018	0.144732	not in gene, no reads upstream, low mapp
chr11	110079712	110085726	+	ID=FL_L1-4044	L1PA2	10	268	6015	0.0445553	suspicious pile up
chr9	6135848	6141850	+	ID=FL_L1-3312	L1PA2	10	792	6003	0.131934	not in gene, no reads upstream, low mapp
chr9	18711236	18717228	+	ID=FL_L1-3338	L1PA3	10	855	5993	0.142666	in gene of same direction, no reads upsteram, looks real in wc and not ctyo, low mappbility
chr4	49622938	49628634	+	ID=FL_L1-1372	L1P1	10	1000	5697	0.175531	not in gene, reads upstream
chr11	132190055	132195329	+	ID=FL_L1-4069	L1PA4	10	716	5275	0.135735	in gene of same direction, reads upstream
chr12	80537836	80543856	-	ID=FL_L1-4282	L1PA3	6	484	6021	0.0803853	not in gene, no reads upstream
chr20	110606	116651	+	ID=FL_L1-5112	L1PA2	8	711	6046	0.117598	not in gene, no reads upstream
chr3	15228175	15234206	+	ID=FL_L1-0862	L1PA3	8	677	6032	0.112235	in gene of opp direction, no reads upstream, antisense promoter activity
chr8	108902109	108908133	-	ID=FL_L1-3220	L1PA3	8	716	6025	0.118838	not in gene, no reads upstream
chr4	12091606	12097749	+	ID=FL_L1-1305	L1PA3	4	312	6144	0.0507812	not in gene, no reads upstream
chr6	117502981	117508990	+	ID=FL_L1-2568	L1PA3	8	709	6010	0.11797	not in gene, no reads upstream, antisense activity
chr1	119394975	119401003	+	ID=FL_L1-0209	L1HS	2	200	6029	0.033173	low mappability, no reads upstream
