# Supplementary material for: Comparative analysis on the expression of L1 loci using various RNA-Seq preparations
Source: Mob DNA. 2020 Jan 6;11:2. doi: 10.1186/s13100-019-0194-z (PMC6945437; doi:10.1186/s13100-019-0194-z)
Supplement: Supplementary file 1 — Additional file 1. Manually curated set of L1 s with uniquely mapped sense reads in stramd-specific 22Rv1 A) whole cell RNA-Seq data from replicate 1, B) cytoplasmic RNA-Seq data from replicate 1, C) whole cell RNA-Seq data from replicate 2, D) cytoplasmic RNA-Seq data from replicate 2, and E) nuclear RNA-Seq data from replicate 2. L1 s curated to be authentically expressed were labeled with a green color and L1 s curated to be rejected as authentically expressed were labeled with a red color and its reason for rejection or acceptance was noted in the most right column. [file 13100_2019_194_MOESM1_ESM.zip › SuppFile1B.xlsx]

## Sheet: 22RvI-cyto-1
Chromosome	Chr coordinates	Chr coordinates	Strand	ID number	Subfamily	# mapped reads	# bases with mapped reads	# L1 bases	% of bases with mapped reads in L1	Explanation for L1 designation
chr19	20990531	20996633	+	ID=FL_L1-5067	L1PA3	167	5394	6103	0.883828	not in gene, reads upstream
chr7	102885044	102891190	+	ID=FL_L1-2830	L1PA5	93	4639	6147	0.754677	in gene of opposite direction, no reads upstream
chr4	20740249	20746401	+	ID=FL_L1-1331	L1PA5	83	4046	6153	0.657565	in gene of same direction, reads upstream
chr8	48397434	48403568	+	ID=FL_L1-3027	L1PA5	62	3606	6135	0.587775	in gene of same direction, reads upstream
chr13	41438708	41444731	-	ID=FL_L1-4391	L1PA3	46	3206	6024	0.532204	in gene of same direction, reads upstream
chr3	38446892	38453029	+	ID=FL_L1-0926	L1PA3	44	2790	6138	0.454545	in gene of same direction, reads upstream
chr2	180250484	180256617	+	ID=FL_L1-0745	L1PA3	44	2392	6134	0.389958	not in gene, reads upstream
chr1	53470335	53476454	+	ID=FL_L1-0055	L1PA5	44	3251	6120	0.531209	in gene of same direction, reads upstream
chr1	149923965	149930070	-	ID=FL_L1-0233	L1PA5	40	2514	6106	0.411726	in gene of same direction, reads upstream
chr10	102166090	102172241	+	ID=FL_L1-3699	L1PA4	36	2517	6152	0.409135	not in gene, reads upsteram in wc, not in cyto
chr15	97975930	97982079	+	ID=FL_L1-4789	L1PA3	36	2638	6150	0.428943	in gene of opposite direction, reads upstream
chr7	12536838	12542864	+	ID=FL_L1-2653	L1PA3	36	2569	6027	0.426249	not in gene, no reads upstream
chr21	9656297	9662427	-	ID=FL_L1-5175	L1PA3	32	2210	6131	0.360463	not in gene, reads upstream
chr1	51370559	51376681	-	ID=FL_L1-0053	L1PA5	32	2290	6123	0.374	in gene of same direction, reads upstream
chr3	60946098	60952238	-	ID=FL_L1-0976	L1PA5	31	2379	6141	0.387396	in gene of same direction, reads upstream
chr19	40543823	40549961	-	ID=FL_L1-5102	L1PA4	30	2161	6139	0.352012	in gene of same direction, reads upstream
chr2	73687582	73693778	+	ID=FL_L1-0526	L1PA4	30	2053	6197	0.331289	in gene of same direction, reads upstream
chr8	70755547	70761658	+	ID=FL_L1-3100	L1PA5	30	2193	6112	0.358802	not in gene, reads upstream
chr3	142193948	142200067	-	ID=FL_L1-1190	L1PA5	28	2129	6120	0.347876	in gene of same direction, reads upstream
chr1	225355891	225361977	+	ID=FL_L1-0376	L1PA4	28	1838	6087	0.301955	in gene of same direction, reads upstream
chr9	72821546	72827671	-	ID=FL_L1-3413	L1PA5	26	2026	6126	0.330722	not in gene, reads upstream
chr18	12181637	12187779	+	ID=FL_L1-4965	L1PA3	26	1919	6143	0.312388	not in gene, reads upstream
chr15	90177550	90183532	+	ID=FL_L1-4781	L1PA3	26	1404	5983	0.234665	downstream of highly expressed gene, reads upstream
chr20	52072102	52078105	-	ID=FL_L1-5167	L1PA3	24	1582	6004	0.263491	in gene of opposite direction, reads upstream
chr22	17141277	17147388	+	ID=FL_L1-5205	L1PA4	24	1663	6112	0.272088	downstream of highly expressed gene, reads upstream
chr6	85336076	85342084	+	ID=FL_L1-2456	L1PA2	24	1614	6009	0.268597	not in gene, no reads upstream, antisense promoter activity
chr10	38284372	38290379	+	ID=FL_L1-3576	L1PA2	24	1838	6008	0.305925	not in gene, no reads upstream, lots of downstream reads
chr4	57197421	57203548	-	ID=FL_L1-1406	L1PA3	23	1899	6128	0.309889	downstream of expressed gene, reads upstream
chr7	91813071	91819192	-	ID=FL_L1-2803	L1PA3	23	1752	6122	0.286181	downstream of highly expressed gene, reads upstream
chr15	28399918	28406027	-	ID=FL_L1-4677	L1PA5	23	1640	6110	0.268412	in gene of same direction, reads upstream
chrX	14702033	14707061	-	ID=FL_L1-5242	L1PA5	22	1733	5029	0.344601	in gene of opposite direction, reads upstream
chr15	31067384	31073593	+	ID=FL_L1-4680	L1PA4	22	1765	6210	0.284219	downstream of expressed gene, reads upstream
chr11	14799222	14805319	+	ID=FL_L1-3780	L1PA5	22	1590	6098	0.260741	in gene of same direction, reads upstream
chr1	146793522	146799541	-	ID=FL_L1-0228	L1PA3	20	1611	6020	0.267608	in gene of same direction, reads upstream
chr12	74897302	74903321	-	ID=FL_L1-4269	L1PA3	20	1561	6020	0.259302	not in gene, no reads upstream
chr8	62180575	62186573	-	ID=FL_L1-3072	L1PA2	20	1225	5999	0.204201	not in gene, no reads upstream
chr10	95687461	95693583	+	ID=FL_L1-3684	L1PA5	20	1440	6123	0.235179	downstream of expressed gene, reads upstream
chr9	103289511	103295533	+	ID=FL_L1-3465	L1PA2	20	1186	6023	0.196912	in gene of same direction, no reads upsteram for 6 kb, most upsteam reads align to exons
chr4	168779033	168785054	+	ID=FL_L1-1756	L1PA3	20	1426	6022	0.236798	not in gene, no reads upstream
chr3	17654384	17660525	-	ID=FL_L1-0867	L1PA6	19	1625	6142	0.264572	not in gene, reads upstream
chr7	149270911	149277039	-	ID=FL_L1-2921	L1PA5	18	1608	6129	0.262359	in gene of same direction, reads upstream
chr6	80287374	80293483	+	ID=FL_L1-2434	L1PA6	18	1567	6110	0.256465	not in gene, reads upstream
chr3	51681878	51687951	+	ID=FL_L1-0951	L1PA6	18	1360	6074	0.223905	in gene of same direction, reads upstream
chr5	59610314	59616451	-	ID=FL_L1-1945	L1PA4	16	1410	6138	0.229716	in gene of same direction, reads upstream
chr3	15433015	15439121	-	ID=FL_L1-0863	L1PA4	16	1382	6107	0.226298	downstream of expressed gene, reads upstream
chr11	3514187	3520281	-	ID=FL_L1-3746	L1PA4	16	1023	6095	0.167843	downstream of expressed gene, reads upstream
chr2	174392018	174398045	-	ID=FL_L1-0728	L1PA3	16	1343	6028	0.222794	not in gene, no reads upstream, antisense promoter activity
chr7	123085245	123091266	-	ID=FL_L1-2879	L1PA3	16	1121	6022	0.186151	downstream of expressed gene, reads upstream
chr3	27857475	27863474	-	ID=FL_L1-0902	L1PA7	16	1011	6000	0.1685	not in gene, no reads upstream, antisense promoter activity
chr6	12139602	12145764	+	ID=FL_L1-2276	L1PA6	16	1337	6163	0.21694	in gene of same direction, no reads upstream for 8 kb and those align to exons, disqualified in wc sample
chr8	119560777	119566927	+	ID=FL_L1-3239	L1PA3	16	1330	6151	0.216225	in gene of opposite direction, no reads upstream
chr2	126583114	126589251	+	ID=FL_L1-0615	L1PA3	16	994	6138	0.161942	not in gene, no reads upstream, reads start after promoter, reads upsrteam in wc
chr11	101723221	101729358	+	ID=FL_L1-4024	L1PA3	16	1211	6138	0.197296	not in gene, no reads upstream
chr2	217319448	217325565	+	ID=FL_L1-0815	L1PA5	16	1585	6118	0.259072	in gene of same direction, reads upstream
chr12	76713405	76719506	+	ID=FL_L1-4272	L1PA3	16	1244	6102	0.203868	not in gene, no reads upstream
chr8	129726600	129732634	+	ID=FL_L1-3262	L1PA2	16	1493	6035	0.24739	not in gene, no reads upstream
chr15	98634769	98640793	+	ID=FL_L1-4790	L1PA3	16	1437	6025	0.238506	not in gene, no reads upstream
chr17	53579078	53585102	+	ID=FL_L1-4932	L1PA2	16	1252	6025	0.207801	not in gene, no reads upstream
chrX	48291860	48297076	+	ID=FL_L1-5310	L1PA5	16	1232	5217	0.236151	not in gene, no reads upstream
chr9	31932202	31938373	-	ID=FL_L1-3376	L1PA3	15	1322	6172	0.214193	not in gene, reads upstream
chr11	14682876	14688993	+	ID=FL_L1-3778	L1PA3	15	1196	6118	0.195489	in gene of same direction, reads upstream
chr15	53832831	53838874	+	ID=FL_L1-4722	L1PA2	15	1103	6044	0.182495	promoter aligns with promoter of gene in opp direction
chr12	479779	485884	-	ID=FL_L1-4074	L1PA5	14	1177	6106	0.192761	in gene of same direction, reads upstream
chr1	74812692	74818785	-	ID=FL_L1-0104	L1PA4	14	1158	6094	0.190023	in gene of opp direction, no reads upstream
chr14	57804801	57810835	-	ID=FL_L1-4605	L1PA3	14	1081	6035	0.179122	not in gene, no reads upstream
chr7	39047128	39053152	-	ID=FL_L1-2716	L1PA2	14	1324	6025	0.219751	not in gene, no reads upstream, antisense promoter activity
chr12	80537836	80543856	-	ID=FL_L1-4282	L1PA3	14	1123	6021	0.186514	not in gene, no reads upstream
chr3	22779227	22785245	-	ID=FL_L1-0886	L1PA3	14	1235	6019	0.205184	not in gene, no reads upstream, antisense promoter activity
chrX	56210323	56216463	+	ID=FL_L1-5358	L1PA3	14	1275	6141	0.207621	in gene of same direction, reads upstream
chr20	110606	116651	+	ID=FL_L1-5112	L1PA2	14	1168	6046	0.193186	not in gene, no reads upstream
chr3	15228175	15234206	+	ID=FL_L1-0862	L1PA3	14	884	6032	0.146552	in gene of opp direction, no reads upstream, antisense promoter activity
chr11	27686849	27692569	+	ID=FL_L1-3818	L1PA5	14	1089	5721	0.190351	in gene of same direction, reads upstream
chr6	99150936	99156205	+	ID=FL_L1-2512	L1HS	14	1321	5270	0.250664	not in gene, no reads upstream
chr8	48229550	48235690	+	ID=FL_L1-3024	L1PA4	13	1066	6141	0.173587	in gene of same direction, reads upstream
chr13	20070930	20076953	+	ID=FL_L1-4358	L1PA2	13	962	6024	0.159695	in gene of opposite direction, no reads upstream
chr4	177613584	177619241	+	ID=FL_L1-1776	L1PA3	13	1167	5658	0.206257	in gene of opp direction, reads directly upstream
chr11	2655405	2661576	-	ID=FL_L1-3745	L1PA5	12	993	6172	0.160888	in gene of same direction, reads upstream
chr12	39863457	39869607	-	ID=FL_L1-4167	L1PA4	12	1135	6151	0.184523	not in gene, no reads upstream
chr7	142857312	142863448	-	ID=FL_L1-2910	L1PA5	12	1025	6137	0.16702	not in gene, reads upstream
chr5	45580639	45586772	-	ID=FL_L1-1887	L1PA4	12	799	6134	0.130258	not in gene, reads upstream
chr11	11732854	11738978	-	ID=FL_L1-3770	L1PA4	12	1019	6125	0.166367	not in gene, reads upstream
chr5	60171716	60177827	-	ID=FL_L1-1949	L1PA4	12	1028	6112	0.168194	in gene of same direction, reads upstream
chr1	51352055	51358154	-	ID=FL_L1-0052	L1PA5	12	738	6100	0.120984	in gene of same direction, reads upstream
chr5	84953412	84959459	-	ID=FL_L1-2022	L1PA2	12	1076	6048	0.17791	not in gene, no reads upstream, antisense promoter activity
chr5	25077763	25083794	-	ID=FL_L1-1821	L1PA3	12	1134	6032	0.187997	not in gene, no reads upstream, antisense promoter activity
chr16	21053994	21060022	-	ID=FL_L1-4808	L1PA2	12	1000	6029	0.165865	within gene of same direction, but no reads upsteram
chr8	108902109	108908133	-	ID=FL_L1-3220	L1PA3	12	1038	6025	0.172282	not in gene, no reads upstream
chr3	188735019	188741042	-	ID=FL_L1-1274	L1PA3	12	1063	6024	0.176461	not in gene, no reads upstream, antisense promoter activity
chr3	112377994	112384011	-	ID=FL_L1-1111	L1PA3	12	981	6018	0.163011	not in gene, no reads upstream, antisense promoter activity
chr11	93965691	93971691	-	ID=FL_L1-4002	L1PA2	12	829	6001	0.138144	not in gene, no reads upstream, antisense promoter activity
chr8	115592608	115598600	-	ID=FL_L1-3232	L1PA3	12	1109	5993	0.185049	not in gene, no reads upstream, antisense promoter activity
chr14	53784769	53790933	+	ID=FL_L1-4591	L1PA4	12	1107	6165	0.179562	not in gene, minimal reads upstream, lots of downstream reads
chr4	12091606	12097749	+	ID=FL_L1-1305	L1PA3	12	955	6144	0.155436	not in gene, no reads upstream
chr1	213387244	213393362	+	ID=FL_L1-0358	L1PA4	12	1019	6119	0.16653	in gene of same direction, reads upstream
chr8	47930335	47936375	+	ID=FL_L1-3020	L1PA3	12	878	6041	0.14534	not in gene, no reads upstream
chr13	37824478	37830518	+	ID=FL_L1-4382	L1PA3	12	942	6041	0.155935	not in gene, reads upstream
chr10	86039724	86045762	+	ID=FL_L1-3658	L1PA2	12	1006	6039	0.166584	starts with gene in same direction
chr15	82090274	82096304	+	ID=FL_L1-4757	L1PA2	12	947	6031	0.157022	not in gene, no reads upstream in L1 diresction, lots of reads in opp direction
chr10	93509375	93515395	+	ID=FL_L1-3682	L1PA3	12	792	6021	0.13154	not in gene, no reads upstream
chr15	49646431	49652449	+	ID=FL_L1-4712	L1PA2	12	895	6019	0.148696	in gene of opposite direction, reads upstream
chr6	117502981	117508990	+	ID=FL_L1-2568	L1PA3	12	1058	6010	0.17604	not in gene, no reads upstream, antisense activity
chr7	113382961	113388955	+	ID=FL_L1-2860	L1PA2	12	1150	5995	0.191827	not in gene, no reads upstream, antisense activity
chr14	45880617	45886106	+	ID=FL_L1-4567	L1PA6	12	992	5490	0.180692	not in gene, reads upstream
chr13	30397853	30403974	-	ID=FL_L1-4371	L1PA5	11	1002	6122	0.163672	in gene of same direction, reads upstream
chr22	22631183	22637196	-	ID=FL_L1-5209	L1PA3	11	974	6014	0.161955	not in gene, reads upstream
chr5	49464631	49470793	-	ID=FL_L1-1900	L1PA3	10	958	6163	0.155444	not in gene, reads upstream
chr12	31703001	31709139	-	ID=FL_L1-4134	L1PA4	10	927	6139	0.151002	not in gene, reads upstream
chr10	101400325	101406444	-	ID=FL_L1-3698	L1PA5	10	929	6120	0.151797	not in gene, reads upstream
chr3	39408136	39414254	-	ID=FL_L1-0928	L1PA4	10	876	6119	0.143161	not in gene, reads upstream
chr7	51901169	51907183	-	ID=FL_L1-2735	L1PA3	10	805	6015	0.133832	not in gene, no reads upstream
chr12	23223571	23229584	-	ID=FL_L1-4117	L1PA2	10	427	6014	0.071001	suspicious pile up, marked real in wc
chr15	81960855	81966841	-	ID=FL_L1-4754	L1PA2	10	888	5987	0.148321	not in gene, reads upstream
chr1	43580199	43586164	-	ID=FL_L1-0029	L1PA2	10	821	5966	0.137613	not in gene, no reads upstream, antisense promoter activity
chr2	160971028	160977191	+	ID=FL_L1-0698	L1HS	10	858	6164	0.139195	in gene of opposite direction, no reads upstream
chr6	126647745	126653888	+	ID=FL_L1-2593	L1PA3	10	772	6144	0.125651	not in gene, reads upstream
chr3	112442973	112449114	+	ID=FL_L1-1112	L1PA3	10	814	6142	0.13253	not in gene, reads upstream
chr14	57106236	57112375	+	ID=FL_L1-4601	L1PA4	10	883	6140	0.143811	in gene of same direction, reads upstream
chr3	19017442	19023578	+	ID=FL_L1-0876	L1PA3	10	935	6137	0.152355	not in gene, reads upstream
chr16	60556650	60562694	+	ID=FL_L1-4871	L1PA2	10	867	6045	0.143424	not in gene, no reads upstream, antisense promoter activity, low mappability
chr5	97882372	97888405	+	ID=FL_L1-2065	L1PA3	10	975	6034	0.161584	not in gene, no reads upstream, marked unreal in wc
chr20	26214314	26220345	+	ID=FL_L1-5152	L1PA2	10	897	6032	0.148707	not in gene, no reads upstream
chr9	9931214	9937237	+	ID=FL_L1-3320	L1PA3	10	688	6024	0.11421	within gene of opp direction, suspicious pil eup
chr8	82339447	82345467	+	ID=FL_L1-3134	L1PA3	10	918	6021	0.152466	not in gene, no reads upstream
chr12	45764633	45770648	+	ID=FL_L1-4190	L1PA3	10	805	6016	0.13381	in gene of same direction, reads upstream
chrX	106607569	106613579	+	ID=FL_L1-5647	L1PA2	10	943	6011	0.156879	not in gene, no reads upstream
chr18	53382716	53388758	-	ID=FL_L1-5035	L1PA2	8	754	6043	0.124772	not in gene, no reads upstream, antisense promoter activity, low mappability
chr4	128510086	128516117	+	ID=FL_L1-1656	L1PA2	8	758	6032	0.125663	not in gene, no reads upstream
chr8	70263621	70269666	-	ID=FL_L1-3099	L1PA3	8	653	6046	0.108005	not in gene, no reads upstream, antisense promoter activity
chr12	31316009	31322028	+	ID=FL_L1-4133	L1PA3	8	752	6020	0.124917	not in gene, no reads upstream for 5 kb
chrX	85368335	85374350	-	ID=FL_L1-5576	L1PA3	4	391	6016	0.0649934	not in gene, no reads upstream
chr7	32504143	32510177	+	ID=FL_L1-2697	L1PA3	6	435	6035	0.0720795	not in gene, no reads upstream, antisense promoter activity
chr2	38359550	38365734	-	ID=FL_L1-0454	L1PA4	6	562	6185	0.090865	in gene of opposite direction, no reads upstream
chr12	64681130	64687157	-	ID=FL_L1-4242	L1PA2	4	338	6028	0.0560717	in gene of same direction, reads upstream, no reads upstream for 50 kb, low mappbility, maybe star check
chr12	43864777	43870811	+	ID=FL_L1-4183	L1PA2	8	705	6035	0.116819	in gene of opp direction, no reads upstream, antisense promoter activity, low mappability
chr1	146894946	146900972	+	ID=FL_L1-0231	L1PA2	6	600	6027	0.099552	in gene of opp direction, no reads upstream, low mappability
chr1	146874115	146880259	+	ID=FL_L1-0230	L1PA4	4	373	6145	0.0606998	in gene of opp direction, no reads upstream, low mappability
chr8	26915370	26921500	-	ID=FL_L1-2976	L1PA5	4	400	6131	0.0652422	not in gene, no reads upstream for 12 kb
chr3	21291217	21297247	-	ID=FL_L1-0881	L1PA2	4	391	6031	0.0648317	not in gene, no reads uptream
chr12	21572150	21578168	+	ID=FL_L1-4113	L1PA2	4	400	6019	0.0664562	not in gene, no reads upstream, antisense promoter activity
chr11	30284691	30290834	-	ID=FL_L1-3828	L1PA4	4	310	6144	0.0504557	not in gene, no reads uptream
chr5	111321701	111327808	-	ID=FL_L1-2104	L1PA3	6	600	6108	0.0982318	in gene of opp direction, no reads upstream
chr2	22126184	22132216	-	ID=FL_L1-0431	L1PA3	8	712	6033	0.118018	not in gene, no reads uptream
chr11	4191483	4197506	-	ID=FL_L1-3749	L1PA3	8	599	6024	0.0994356	not in gene, no reads upstream
chr6	72536419	72542435	-	ID=FL_L1-2383	L1PA3	4	336	6017	0.0558418	not in gene, no reads upstream
chrX	147204986	147210992	-	ID=FL_L1-5769	L1PA3	2	200	6007	0.0332945	not in gene, no reads upstream, antisense promoter activity, low mappability
chr14	55337083	55343223	+	ID=FL_L1-4594	L1PA4	8	770	6141	0.125387	in gene of opp direction, no reads upstream
chrX	91007800	91013827	+	ID=FL_L1-5588	L1PA3	4	400	6028	0.066357	not in gene, no reads upstream, antisense promoter activity, low mappability
chr1	88807526	88813550	+	ID=FL_L1-0139	L1PA2	6	564	6025	0.09361	not in gene, no reads upstream, low mappability
chr12	109434756	109440778	+	ID=FL_L1-4337	L1PA2	8	652	6023	0.108252	in gene of opp direction, no reads upstream
chr20	52120391	52126413	+	ID=FL_L1-5169	L1PA2	8	726	6023	0.120538	lots of reads upstream in opp direction, but downstream gene in same direction
chr6	95651857	95657877	+	ID=FL_L1-2503	L1PA2	4	396	6021	0.0657698	not in gene, no reads upstream
chr11	6206581	6212596	+	ID=FL_L1-3759	L1PA2	6	600	6016	0.099734	not in gene, no reads upstream in same direction, low mappability
chr3	87141401	87147539	-	ID=FL_L1-1033	L1PA4	4	400	6139	0.0651572	in gene of opp direction, no reads upstream
chr7	25081480	25087510	-	ID=FL_L1-2682	L1HS	6	407	6031	0.0674847	not in gene, no reads upstream, low mappability
chr5	136118489	136124518	-	ID=FL_L1-2170	L1PA2	6	526	6030	0.0872305	not in gene, no reads upstream, antisense promoter activity, low mappability
chrY	5474210	5480237	-	ID=FL_L1-5801	L1HS	4	400	6028	0.066357	in gene of opp direction, no reads upstream, no mappbility in whole gene
chr3	162123655	162129681	-	ID=FL_L1-1233	L1PA2	4	400	6027	0.066368	not in gene, no reads upstream, low mappability
chr18	970860	976879	-	ID=FL_L1-4948	L1PA3	2	194	6020	0.0322259	not in gene, no reads upstream, antisense promoter activity, low mappability
chr1	176277532	176283546	-	ID=FL_L1-0295	L1PA3	6	520	6015	0.0864505	not in gene, no reads upstream, low mappability
chr6	95578758	95584161	-	ID=FL_L1-2502	L1P1	6	533	5404	0.0986306	not in gene, no reads upstream
chr1	207380080	207386252	+	ID=FL_L1-0344	L1PA4	6	570	6173	0.0923376	not in gene, no reads upstream
chr7	31659231	31665396	+	ID=FL_L1-2693	L1PA3	8	639	6166	0.103633	within gene of same direction, but no reads upsteram
chr5	130233260	130239362	+	ID=FL_L1-2158	L1PA3	6	538	6103	0.0881534	not in gene, no reads upstream
chr22	29059274	29065303	+	ID=FL_L1-5219_HS	L1HS	7	576	6030	0.0955224	not in gene, no reads upstream, antisense promoter activity, low mappability
chr7	85969525	85975549	+	ID=FL_L1-2784	L1PA2	4	393	6025	0.0652282	not in gene, no reads upstream
chr4	165271905	165277928	+	ID=FL_L1-1741	L1PA2	8	743	6024	0.12334	in gene of opp direction, no reads upstream, antisense activity, low mappability
chr8	98601814	98607947	-	ID=FL_L1-3189	L1PA3	8	584	6134	0.095207	not in gene, no reads upstream
chr8	129903735	129909765	-	ID=FL_L1-3266	L1PA2	6	468	6031	0.0775991	not in gene, no reads upstream, low mapp
chr18	66452072	66458090	-	ID=FL_L1-5052	L1PA2	8	731	6019	0.121449	in gene of opp direction, no reads upstream, antisense promoter activity, low mapp
chr1	181244999	181251128	+	ID=FL_L1-0308	L1PA4	4	400	6130	0.0652529	not in gene, no reads upstream
chr4	171352534	171358575	+	ID=FL_L1-1764	L1PA3	6	502	6042	0.0830851	not in gene, no reads upstream
chr6	65099654	65105689	+	ID=FL_L1-2368	L1PA2	8	656	6036	0.108681	in gene of opp direction, no reads upstream, low mappability
chr3	169397276	169403305	+	ID=FL_L1-1247	L1PA2	4	400	6030	0.066335	not in gene, no reads upstream, low mapp
chr3	58827881	58833905	+	ID=FL_L1-0969	L1PA2	2	185	6025	0.0307054	in gene of opp direction, no reads upstream, low mappability
chr13	48356024	48362047	+	ID=FL_L1-4399	L1PA2	8	777	6024	0.128984	not in gene, no reads upstream, low mapp
chr8	123256658	123262675	+	ID=FL_L1-3253	L1PA2	4	267	6018	0.0443669	not in gene, no reads upstream, low mapp
chr9	6135848	6141850	+	ID=FL_L1-3312	L1PA2	6	502	6003	0.0836249	not in gene, no reads upstream, low mapp
chr1	119394975	119401003	+	ID=FL_L1-0209	L1HS	6	449	6029	0.0744734	low mappability, no reads upstream
chr4	125533093	125539235	-	ID=FL_L1-1648	L1PA4	2	154	6143	0.0250692	not in gene, no reads upstream
