# Supplementary material for: Comparative analysis on the expression of L1 loci using various RNA-Seq preparations
Source: Mob DNA. 2020 Jan 6;11:2. doi: 10.1186/s13100-019-0194-z (PMC6945437; doi:10.1186/s13100-019-0194-z)
Supplement: Supplementary file 1 — Additional file 1. Manually curated set of L1 s with uniquely mapped sense reads in stramd-specific 22Rv1 A) whole cell RNA-Seq data from replicate 1, B) cytoplasmic RNA-Seq data from replicate 1, C) whole cell RNA-Seq data from replicate 2, D) cytoplasmic RNA-Seq data from replicate 2, and E) nuclear RNA-Seq data from replicate 2. L1 s curated to be authentically expressed were labeled with a green color and L1 s curated to be rejected as authentically expressed were labeled with a red color and its reason for rejection or acceptance was noted in the most right column. [file 13100_2019_194_MOESM1_ESM.zip › SuppFile1C.xlsx]

## Sheet: 22RvI-WC-2
Chromosome	Chr coordinates	Chr coordinates	Strand	ID number	L1 subfamily	# mapped reads	# bases with mapped reads	# L1 bases	% of bases with mapped reads in L1	Explanation for L1 designation
chr19	20990531	20996633	+	ID=FL_L1-5067	L1PA3	570	6038	6103	0.989349	not in gene, but reads upstream in same direction
chr4	20740249	20746401	+	ID=FL_L1-1331	L1PA5	249	5825	6153	0.946693	in gene of same direction, reads upstream
chr7	102885044	102891190	+	ID=FL_L1-2830	L1PA5	249	6024	6147	0.97999	in gene of opp direction, 1-2 reads upstream in same direction
chr19	40543823	40549961	-	ID=FL_L1-5102	L1PA4	117	4687	6139	0.763479	in gene of same direction, reads upstream
chr18	12181637	12187779	+	ID=FL_L1-4965	L1PA3	114	4753	6143	0.773726	not in gene, limited reads upstream in same direction, though looks bad in nuclear and cyto
chr18	53382716	53388758	-	ID=FL_L1-5035	L1PA2	113	3507	6043	0.580341	not in gene, no reads upstream in sense direction, antisense reads, low mappability
chr1	53470335	53476454	+	ID=FL_L1-0055	L1PA5	101	4858	6120	0.793791	in gene of same direction, reads upstream
chr3	38446892	38453029	+	ID=FL_L1-0926	L1PA3	100	3851	6138	0.627403	in gene of same direction, reads upstream
chr9	72821546	72827671	-	ID=FL_L1-3413	L1PA5	100	4292	6126	0.70062	in gene of opp direction, 1-2 reads upstream in same direction
chr13	41438708	41444731	-	ID=FL_L1-4391	L1PA3	99	4391	6024	0.728918	in gene of same direction, reads upstream
chr7	91813071	91819192	-	ID=FL_L1-2803	L1PA3	96	4026	6122	0.657628	downstream last expressed exon in same direction
chr10	102166090	102172241	+	ID=FL_L1-3699	L1PA4	91	4267	6152	0.693596	not in gene, no reads uptream, checks out here but not in other two samples
chr1	149923965	149930070	-	ID=FL_L1-0233	L1PA5	91	4623	6106	0.757124	in gene of same direction, reads upstream
chr15	90177550	90183532	+	ID=FL_L1-4781	L1PA3	90	3881	5983	0.648671	downstream last expressed exon in same direction
chr8	48397434	48403568	+	ID=FL_L1-3027	L1PA5	88	4387	6135	0.715077	in gene of same direction, reads upstream
chr21	9656297	9662427	-	ID=FL_L1-5175	L1PA3	84	3885	6131	0.633665	not in gene, but reads upstream in same direction
chrX	14702033	14707061	-	ID=FL_L1-5242	L1PA5	81	3856	5029	0.766753	in gene of opp direction, reads upstream in same direction for 3 kb though
chr15	97975930	97982079	+	ID=FL_L1-4789	L1PA3	74	3374	6150	0.548618	in gene of same direction, reads upstream
chr8	119560777	119566927	+	ID=FL_L1-3239	L1PA3	70	3899	6151	0.633881	in gene of opp direction, no reads upstream
chr7	123085245	123091266	-	ID=FL_L1-2879	L1PA3	70	3766	6022	0.625374	downstream last expressed exon in same direction
chr8	70755547	70761658	+	ID=FL_L1-3100	L1PA5	68	4046	6112	0.661976	downstream last expressed exon in same direction
chr7	12536838	12542864	+	ID=FL_L1-2653	L1PA3	68	2965	6027	0.491953	in gene of same direction and starts at same promoter region but reads are concentrated at L1, no reads upstream in same direction
chr4	57197421	57203548	-	ID=FL_L1-1406	L1PA3	68	3591	6128	0.585999	downstream last expressed exon in same direction
chr13	20070930	20076953	+	ID=FL_L1-4358	L1PA2	65	3057	6024	0.50747	in gene of opp direction, no reads upstream
chr4	141741525	141747645	-	ID=FL_L1-1685	L1PA5	64	3773	6121	0.616403	in gene of opp direction, no reads upstream, antisense promoter activity
chr8	62180575	62186573	-	ID=FL_L1-3072	L1PA2	64	3212	5999	0.535423	not in gene, no reads upstream, low mappability
chr15	31067384	31073593	+	ID=FL_L1-4680	L1PA4	62	3406	6210	0.54847	downstream last expressed exon in same direction
chr3	75532610	75538763	-	ID=FL_L1-1010	L1PA5	62	3724	6154	0.605135	not in gene, no reads upstream in wc,
chr1	146793522	146799541	-	ID=FL_L1-0228	L1PA3	60	3159	6020	0.524751	in gene of same direction, but minimal reads upstream
chr20	52072102	52078105	-	ID=FL_L1-5167	L1PA3	60	2691	6004	0.448201	in gene of opp direction, reads upstream though
chr10	95687461	95693583	+	ID=FL_L1-3684	L1PA5	58	2919	6123	0.476727	not in gene, but reads upstream in same direction
chr1	225355891	225361977	+	ID=FL_L1-0376	L1PA4	56	3171	6087	0.520946	in gene of same direction, reads upstream
chr9	103289511	103295533	+	ID=FL_L1-3465	L1PA2	55	2986	6023	0.495766	in gene of same direction, no reads upstream
chr1	92896322	92902445	-	ID=FL_L1-0152	L1PA5	55	3317	6124	0.541639	not in gene, no reads upstream except for the immediate 1-2 kb, breaks rule
chr6	85336076	85342084	+	ID=FL_L1-2456	L1PA2	54	2909	6009	0.484107	not in gene, no reads upstream, antisense promoter activity
chr12	39863457	39869607	-	ID=FL_L1-4167	L1PA4	54	3024	6151	0.491627	in gene of same direction, evidence of antisense reads
chr11	3514187	3520281	-	ID=FL_L1-3746	L1PA4	54	3456	6095	0.567022	not in gene, but reads upstream in same direction
chrX	48291860	48297076	+	ID=FL_L1-5310	L1PA5	53	3207	5217	0.614721	not in gene, no reads upstream
chr10	38284372	38290379	+	ID=FL_L1-3576	L1PA2	52	3288	6008	0.54727	not in gene, no reads upstream
chr1	43580199	43586164	-	ID=FL_L1-0029	L1PA2	52	3012	5966	0.504861	not in gene, no reads upstream in same direction, lots of antisense activity
chr2	217319448	217325565	+	ID=FL_L1-0815	L1PA5	50	3087	6118	0.504577	in gene of same direction, reads upstreams
chr22	17141277	17147388	+	ID=FL_L1-5205	L1PA4	50	3159	6112	0.516852	downstream last expressed exon in same direction
chr12	76713405	76719506	+	ID=FL_L1-4272	L1PA3	50	2759	6102	0.452147	not in gene, no reads upstream
chr3	15433015	15439121	-	ID=FL_L1-0863	L1PA4	50	2949	6107	0.482888	downstream last expressed exon in same direction
chr8	115592608	115598600	-	ID=FL_L1-3232	L1PA3	50	2241	5993	0.373936	not in gene, no reads upstream in sense direction, antisense reads, low mappability
chr4	168779033	168785054	+	ID=FL_L1-1756	L1PA3	48	2489	6022	0.413318	not in gene, no reads upstream, antisense promoter reads though
chr7	39047128	39053152	-	ID=FL_L1-2716	L1PA2	47	2625	6025	0.435685	in gene of opp direction, no reads upstream, antisense activity
chr3	112442973	112449114	+	ID=FL_L1-1112	L1PA3	46	2803	6142	0.456366	not in gene, reads upstream, but looks good in wc
chr14	55337083	55343223	+	ID=FL_L1-4594	L1PA4	44	2366	6141	0.385279	in gene of opp direction, no reads upstream
chr10	101400325	101406444	-	ID=FL_L1-3698	L1PA5	44	2951	6120	0.482189	not in gene, but reads upstream in same direction
chr8	82339447	82345467	+	ID=FL_L1-3134	L1PA3	42	1594	6021	0.26474	not in gene, no reads usptream in same direction
chr8	54693104	54699226	-	ID=FL_L1-3047	L1PA4	41	2675	6123	0.436877	in gene of same direction, no reads upstream for 9 kb, not good in two other samples
chr3	27857475	27863474	-	ID=FL_L1-0902	L1PA7	41	2431	6000	0.405167	in gene of opp direction, no reads upstream, antisense promoter activity indicated
chr17	53579078	53585102	+	ID=FL_L1-4932	L1PA2	40	1660	6025	0.275519	not in gene, no reads usptream in same direction
chr2	160971028	160977191	+	ID=FL_L1-0698	L1HS	38	2738	6164	0.444192	in gene of opp direction, no reads upstream, not in nuclear
chr11	101723221	101729358	+	ID=FL_L1-4024	L1PA3	38	2033	6138	0.331215	not in gene, no reads upstream
chr5	102006934	102012964	+	ID=FL_L1-2081	L1PA2	38	2415	6031	0.400431	L1 promoter overlaps with promoter of gene in opp direction so it is difficult to distinguish sense from antisense activity
chr9	31932202	31938373	-	ID=FL_L1-3376	L1PA3	38	2210	6172	0.358069	not in gene, but reads upstream in same direction
chr2	174392018	174398045	-	ID=FL_L1-0728	L1PA3	38	2336	6028	0.387525	not in gene, no reads upstream, antisense promoter activity
chr4	158096045	158102068	-	ID=FL_L1-1722	L1PA3	38	2818	6024	0.467795	not in gene, no reads upstream
chr6	126647745	126653888	+	ID=FL_L1-2593	L1PA3	36	2428	6144	0.395182	not in gene, but reads upstream in same direction
chr9	108325457	108331580	+	ID=FL_L1-3478	L1PA5	36	1987	6124	0.324461	in gene of same direction, reads upstream
chr10	86039724	86045762	+	ID=FL_L1-3658	L1PA2	36	1751	6039	0.289949	promoter overlaps with gene promoter in same direction
chrX	91007800	91013827	+	ID=FL_L1-5588	L1PA3	36	2490	6028	0.413072	not in gene, no reads upstream, low mappability
chr8	129903735	129909765	-	ID=FL_L1-3266	L1PA2	36	1984	6031	0.328967	not in gene, no reads upstream, low mappability, not in nuclear or cyto
chr12	8453665	8459778	-	ID=FL_L1-4086	L1PA4	35	2541	6114	0.415604	not in gene, but reads upstream in same direction
chr11	43367652	43373668	-	ID=FL_L1-3864	L1PA2	35	1621	6017	0.269403	not in gene, but reads upstream in same direction
chr2	73687582	73693778	+	ID=FL_L1-0526	L1PA4	34	2303	6197	0.371631	in gene of same direction, reads upstream
chr6	80287374	80293483	+	ID=FL_L1-2434	L1PA6	34	2754	6110	0.450736	not in gene, but reads upstream in same direction
chr22	29059274	29065303	+	ID=FL_L1-5219_HS	L1HS	34	1341	6030	0.222388	in gene of opp direction, no reads upsstream in same direction, L1 has low mappability so reads are at end of L1
chr14	57567198	57573349	-	ID=FL_L1-4603	L1PA5	34	2539	6152	0.412711	not in gene, but reads upstream in same direction
chr8	70263621	70269666	-	ID=FL_L1-3099	L1PA3	34	2225	6046	0.368012	not in gene, lots of antisense promoter activity
chr12	74897302	74903321	-	ID=FL_L1-4269	L1PA3	34	2042	6020	0.339203	not in gene, no reads upstream, low mappability
chr14	57106236	57112375	+	ID=FL_L1-4601	L1PA4	33	2264	6140	0.36873	in gene of same direction, reads upstream
chr5	84953412	84959459	-	ID=FL_L1-2022	L1PA2	33	2161	6048	0.357308	not in gene, lots of antisense promoter activity
chr12	31316009	31322028	+	ID=FL_L1-4133	L1PA3	32	2109	6020	0.350332	not in gene, no reads upstream, low mappability
chr4	107856261	107862276	+	ID=FL_L1-1601	L1PA2	32	1935	6016	0.321642	in gene of opp direction, no reads upstream
chr3	142193948	142200067	-	ID=FL_L1-1190	L1PA5	32	2277	6120	0.372059	in gene of same direction, reads upstrema
chr7	141679886	141685914	-	ID=FL_L1-2908	L1PA3	32	1753	6029	0.290761	not in gene, no reads upstream, low mappability
chr2	138067077	138073104	-	ID=FL_L1-0645	L1PA3	32	2307	6028	0.382714	in gene of opp direction, no reads upstream in L1 direction, not in nuclear
chr12	80537836	80543856	-	ID=FL_L1-4282	L1PA3	32	2185	6021	0.362897	not in gene, no reads upstream, low mappability
chr3	22779227	22785245	-	ID=FL_L1-0886	L1PA3	32	2139	6019	0.355375	not in gene, no reads upstream in L1 direction
chr15	81960855	81966841	-	ID=FL_L1-4754	L1PA2	31	2091	5987	0.349257	not in gene, limited readas upstream
chr8	47930335	47936375	+	ID=FL_L1-3020	L1PA3	30	1992	6041	0.329747	not in gene, no reads upstream in L1 direction
chr15	82163009	82169040	+	ID=FL_L1-4758	L1PA2	30	1760	6032	0.291777	not in gene, lots of reads in opposite direction upstream for a long distance
chr10	20814624	20820767	-	ID=FL_L1-3532	L1PA4	30	2133	6144	0.347168	not in gene, no reads usptream
chr10	1267357	1273495	-	ID=FL_L1-3511	L1PA4	30	2447	6139	0.398599	in gene of same direction, no reads upstream, some antisense promoter reads
chr5	111321701	111327808	-	ID=FL_L1-2104	L1PA3	30	2307	6108	0.377701	in gene of opp direction, no reads upstream
chr16	21053994	21060022	-	ID=FL_L1-4808	L1PA2	30	1884	6029	0.31249	in gene of same direction , but no reads upstream
chr3	15228175	15234206	+	ID=FL_L1-0862	L1PA3	29	1767	6032	0.292938	in gene of opp direction, no reads upstream, low mappability
chr7	31659231	31665396	+	ID=FL_L1-2693	L1PA3	28	1629	6166	0.264191	in gene of same direction, no reads upstream
chr12	109434756	109440778	+	ID=FL_L1-4337	L1PA2	28	2109	6023	0.350158	in gene of opp direction, no reads upstream, low mappability
chr8	98601814	98607947	-	ID=FL_L1-3189	L1PA3	28	1966	6134	0.320509	not in gene, no reads usptream
chrX	74008818	74014835	-	ID=FL_L1-5485	L1PA2	28	1554	6018	0.258225	in gene of same direction, no reads upstream in wc, but reads upstream in cyto and nuclear
chr12	23223571	23229584	-	ID=FL_L1-4117	L1PA2	28	1618	6014	0.269039	not in gene, no reads upstream in L1 direction
chr1	79976960	79982965	-	ID=FL_L1-0117	L1PA3	28	2028	6006	0.337662	not in gene, no reads upstream in L1 direction
chr9	112991891	112998185	-	ID=FL_L1-3491	L1PA4	27	2146	6295	0.340905	downstream last expressed exon in same direction
chr1	74812692	74818785	-	ID=FL_L1-0104	L1PA4	27	2228	6094	0.365606	in gene of opp direction, no reads upstream in L1 direction
chr8	67861339	67867354	-	ID=FL_L1-3090	L1PA2	27	1964	6016	0.326463	in gene of same direction, reads upstrema
chr9	104053083	104059238	+	ID=FL_L1-3468	L1PA3	26	1749	6156	0.284113	in gene of same direction, reads upstrema
chr20	110606	116651	+	ID=FL_L1-5112	L1PA2	26	1425	6046	0.235693	not in gene, no reads upstream, low mappability
chr20	26214314	26220345	+	ID=FL_L1-5152	L1PA2	26	1859	6032	0.30819	not in gene, no reads upstream
chr15	82090274	82096304	+	ID=FL_L1-4757	L1PA2	26	1557	6031	0.258166	not in gene, no reads upstream in same direction, antisense promoter activity
chr1	146894946	146900972	+	ID=FL_L1-0231	L1PA2	26	1787	6027	0.296499	in gene of opp direction, no reads upstream in same direction
chr15	98634769	98640793	+	ID=FL_L1-4790	L1PA3	26	1927	6025	0.319834	not in gene, no reads upstream
chr15	23959219	23965240	+	ID=FL_L1-4673	L1PA3	26	1714	6022	0.284623	not in gene, no reads upstream in same direction, antisense promoter activity
chr5	60171716	60177827	-	ID=FL_L1-1949	L1PA4	26	2135	6112	0.349313	in gene of same direction, reads upstream
chr14	57804801	57810835	-	ID=FL_L1-4605	L1PA3	26	1654	6035	0.274068	not in gene, no reads upstream, low mappability, downstream reads in cyto but not in L1
chr11	102239898	102245923	-	ID=FL_L1-4025	L1PA2	26	1519	6026	0.252074	in gene of opp direction, but downstream another expressed gene with minimal reads upstream
chr2	58608678	58614701	-	ID=FL_L1-0489	L1PA2	26	1582	6024	0.262616	not in gene, no reads upstream, low mappability, no reads in nuclear
chr3	188735019	188741042	-	ID=FL_L1-1274	L1PA3	26	1828	6024	0.303453	not in gene, lots of antisense activity
chr12	43864777	43870811	+	ID=FL_L1-4183	L1PA2	25	1646	6035	0.272742	in gene of opp direction, no reads upstream in same direction, low mappbility, not in nuclear
chrX	64598477	64604405	+	ID=FL_L1-5422	L1PA3	25	1898	5929	0.320121	not in gene, but reads upstream in same direction
chr3	51681878	51687951	+	ID=FL_L1-0951	L1PA6	24	1903	6074	0.313303	in gene of same direction, reads upstream
chr20	39247963	39253996	+	ID=FL_L1-5156	L1PA3	24	1733	6034	0.287206	not in gene, low mappability
chr2	186729325	186735343	+	ID=FL_L1-0761	L1PA2	24	1558	6019	0.258847	not in gene, low mappability, lots of antisense activity
chr2	38359550	38365734	-	ID=FL_L1-0454	L1PA4	24	1908	6185	0.308488	in gene of opp direction, no reads upstream in same orientation, only 1-2 reads in other two samples and odesont look real in them
chr13	37724090	37730119	-	ID=FL_L1-4381	L1PA2	24	1098	6030	0.18209	not in gene, lots of antisense promoter activity
chr3	162123655	162129681	-	ID=FL_L1-1233	L1PA2	24	1477	6027	0.245064	not in gene, low mappability
chr1	176277532	176283546	-	ID=FL_L1-0295	L1PA3	24	2072	6015	0.344472	not in gene, low mappability
chr13	37824478	37830518	+	ID=FL_L1-4382	L1PA3	23	1585	6041	0.262374	not in gene, but reads upstream in same direction
chr2	799552	805575	+	ID=FL_L1-0398	L1PA3	23	1922	6024	0.319057	in gene of opp direction, low mappability
chr10	33043581	33049683	+	ID=FL_L1-3562	L1PA4	22	1708	6103	0.279862	in gene of same direction, reads upstream
chr10	113863684	113869747	+	ID=FL_L1-3726	L1PA3	22	1474	6064	0.243074	not in gene, low mappability
chr6	65099654	65105689	+	ID=FL_L1-2368	L1PA2	22	1636	6036	0.27104	in gene of opp direction, no reads upstream
chr12	103828167	103834198	+	ID=FL_L1-4326	L1PA2	22	1580	6032	0.261936	in gene of opp direction, no reads upstream
chr6	95651857	95657877	+	ID=FL_L1-2503	L1PA2	22	1440	6021	0.239163	not in gene, some reads upstream though
chr3	87141401	87147539	-	ID=FL_L1-1033	L1PA4	22	1646	6139	0.268122	in gene of opp direction, no reads upstream
chr19	33078419	33084501	-	ID=FL_L1-5091	L1PA3	22	1616	6083	0.265658	downstream last expressed exon in same direction
chrX	147204986	147210992	-	ID=FL_L1-5769	L1PA3	22	1418	6007	0.236058	not in gene, low mappability, antisense promoter actvity
chr15	53832831	53838874	+	ID=FL_L1-4722	L1PA2	21	1401	6044	0.2318	L1 promoter overlaps with promoter of another gene in opp direction
chr8	129726600	129732634	+	ID=FL_L1-3262	L1PA2	21	1676	6035	0.277713	not in gene, low mappability
chr8	48229550	48235690	+	ID=FL_L1-3024	L1PA4	20	1588	6141	0.25859	in gene of same direction, no reads upstream for 15 kb, evidence of antisense reads
chr2	180250484	180256617	+	ID=FL_L1-0745	L1PA3	20	1551	6134	0.252853	not in gene, but reads upstream in same direction
chr1	181244999	181251128	+	ID=FL_L1-0308	L1PA4	20	1733	6130	0.282708	not in gene,no reads upstream
chr22	22542244	22548371	+	ID=FL_L1-5208	L1PA5	20	1424	6128	0.232376	not in gene, lots of upstream reads
chr5	130233260	130239362	+	ID=FL_L1-2158	L1PA3	20	1783	6103	0.292151	not in gene, no reads usptream in same direction, antisense activity
chr4	128510086	128516117	+	ID=FL_L1-1656	L1PA2	20	1763	6032	0.292274	not in gene, no reads usptream in same direction
chr7	76357803	76363830	+	ID=FL_L1-2766	L1PA3	20	1405	6028	0.233079	not in gene, low mappability, antisense activity
chr4	165271905	165277928	+	ID=FL_L1-1741	L1PA2	20	1485	6024	0.246514	in gene of opp direction, no reads upstream in same direction
chr10	93509375	93515395	+	ID=FL_L1-3682	L1PA3	20	1237	6021	0.205448	not in gene, no reads usptream
chr11	19156611	19162626	+	ID=FL_L1-3791	L1PA3	20	1486	6016	0.247008	in gene of same direction, reads upstream
chr14	45880617	45886106	+	ID=FL_L1-4567	L1PA6	20	1820	5490	0.331512	not in gene, but reads upstream in same direction
chr2	209611215	209617366	-	ID=FL_L1-0797	L1PA3	20	1704	6152	0.276983	in gene of opp direction, reads upstream though
chr19	28186347	28192495	-	ID=FL_L1-5083	L1PA4	20	1616	6149	0.262807	not in gene, but reads upstream in same direction
chr2	118894577	118900596	-	ID=FL_L1-0602	L1PA2	20	1111	6020	0.184552	not in gene, no reads usptream in same direction, antisense activity, low mappability
chr3	112377994	112384011	-	ID=FL_L1-1111	L1PA3	20	1758	6018	0.292124	not in gene, no reads upstream, antisense promoter activity
chr3	134971057	134977072	-	ID=FL_L1-1160	L1PA2	20	1676	6016	0.27859	in gene of opp direction, but reads upstream
chr11	93965691	93971691	-	ID=FL_L1-4002	L1PA2	20	1289	6001	0.214798	no reads upstream
chr1	207380080	207386252	+	ID=FL_L1-0344	L1PA4	19	1524	6173	0.246882	not in gene, no reads upstream
chr11	14865898	14872044	+	ID=FL_L1-3781	L1PA3	18	1550	6147	0.252155	in gene of same direction, reads upstream
chr1	146874115	146880259	+	ID=FL_L1-0230	L1PA4	18	1554	6145	0.252889	in gene of opp direction, no reads upstream in same direction
chr4	12091606	12097749	+	ID=FL_L1-1305	L1PA3	18	1465	6144	0.238444	not in gene, no reads upstream
chr9	4531072	4537200	+	ID=FL_L1-3303	L1PA4	18	1434	6129	0.23397	in gene of same direction, reads upstream
chr12	33673705	33679799	+	ID=FL_L1-4139	L1PA6	18	1442	6095	0.236587	not in gene, but reads upstream in same direction
chr16	60556650	60562694	+	ID=FL_L1-4871	L1PA2	18	1323	6045	0.218859	not in gene, low mappability, antisense activity
chr7	32504143	32510177	+	ID=FL_L1-2697	L1PA3	18	1283	6035	0.212593	not in gene, no reads usptream in same direction, antisense activity, low mappability
chr5	16335520	16341549	+	ID=FL_L1-1813	L1PA2	18	788	6030	0.13068	not in gene, low mappability, no reads upstream
chr4	167491132	167497159	+	ID=FL_L1-1748	L1HS	18	1008	6028	0.16722	not in gene, low mappability, no reads upstream
chr9	9931214	9937237	+	ID=FL_L1-3320	L1PA3	18	1536	6024	0.25498	in gene of same direction, no reads upstream
chr20	52120391	52126413	+	ID=FL_L1-5169	L1PA2	18	1600	6023	0.265648	downstream expressed gene but reads are in opposite direction
chr2	229432976	229438997	+	ID=FL_L1-0828	L1PA2	18	1460	6022	0.242444	not in gene, low mappability, antisense activity
chrX	106607569	106613579	+	ID=FL_L1-5647	L1PA2	18	1485	6011	0.247047	not in gene, no reads usptream in same direction, low mappability
chrX	77721723	77727888	-	ID=FL_L1-5537	L1PA4	18	1376	6166	0.223159	not in gene, no reads usptream in same direction
chr11	30284691	30290834	-	ID=FL_L1-3828	L1PA4	18	1482	6144	0.241211	not in gene, but reads upstream
chr4	125533093	125539235	-	ID=FL_L1-1648	L1PA4	18	1625	6143	0.264529	not in gene, no reads upstream
chr5	25077763	25083794	-	ID=FL_L1-1821	L1PA3	18	1216	6032	0.201592	not in gene, antisense activity, low mappability
chr12	103220956	103226986	-	ID=FL_L1-4325	L1PA2	18	1103	6031	0.182888	not in gene, no reads upstream in same direction for 5 kb
chr6	72536419	72542435	-	ID=FL_L1-2383	L1PA3	18	1475	6017	0.245139	not in gene, no reads upstream
chr4	164128159	164134120	-	ID=FL_L1-1735	L1PA3	18	1258	5962	0.211003	not in gene, no reads upstream in same direction, low mappability
chr8	48006713	48012603	-	ID=FL_L1-3022	L1PA2	18	1342	5891	0.227805	not in gene, minimal reads upstream
chr6	95578758	95584161	-	ID=FL_L1-2502	L1P1	18	942	5404	0.174315	not in gene, low mappability
chr6	99150936	99156205	+	ID=FL_L1-2512	L1HS	17	1285	5270	0.243833	not in gene, no reads usptream in same direction, low mappability
chr2	22126184	22132216	-	ID=FL_L1-0431	L1PA3	17	1630	6033	0.270181	not in gene, no reads usptream in same direction, low mappability
chr7	102421125	102427288	+	ID=FL_L1-2828	L1PA4	16	1437	6164	0.233128	in gene of same direction, reads upstream
chrX	121011210	121017373	+	ID=FL_L1-5701	L1PA3	16	1330	6164	0.215769	not in gene, but reads upstream in same direction
chr19	21023828	21029958	+	ID=FL_L1-5068	L1PA4	16	1307	6131	0.213179	not in gene, but reads upstream in same direction
chr2	191335833	191341935	+	ID=FL_L1-0766	L1PA4	16	1382	6103	0.226446	in gene of same direction, reads upstream
chr3	169397276	169403305	+	ID=FL_L1-1247	L1PA2	16	1322	6030	0.219237	not in gene, no reads usptream in same direction, low mappability
chr9	103452998	103459025	+	ID=FL_L1-3466	L1PA2	16	951	6028	0.157764	not in gene, no reads usptream in same direction
chr16	54076009	54082036	+	ID=FL_L1-4856	L1HS	16	848	6028	0.140677	in gene of same direction, reads upstream
chr12	21572150	21578168	+	ID=FL_L1-4113	L1PA2	16	1328	6019	0.220635	not in gene, no reads usptream in same direction, low mappability
chr7	113382961	113388955	+	ID=FL_L1-2860	L1PA2	16	1180	5995	0.196831	not in gene, no reads upstream, antisense activity, low mappability
chr11	2655405	2661576	-	ID=FL_L1-3745	L1PA5	16	1286	6172	0.20836	in gene of opp direction, reads upstream
chr8	89866870	89873014	-	ID=FL_L1-3156	L1PA3	16	1273	6145	0.20716	not in gene, but reads upstream in same direction
chr6	56644523	56650666	-	ID=FL_L1-2347	L1PA3	16	1233	6144	0.200684	in gene of same direction, reads upstream
chr15	35678048	35684180	-	ID=FL_L1-4689	L1PA4	16	1454	6133	0.237078	in gene of same direction, reads upstream
chr8	26915370	26921500	-	ID=FL_L1-2976	L1PA5	16	1287	6131	0.209917	not in gene, no reads upstream
chr3	139284207	139290327	-	ID=FL_L1-1181	L1PA4	16	1298	6121	0.212057	in gene of same direction, reads upstream
chr16	31290059	31296174	-	ID=FL_L1-4810	L1PA5	16	1554	6116	0.254088	in gene of opp direction, no reads upstream
chr1	186126622	186132692	-	ID=FL_L1-0320	L1PA3	16	1304	6071	0.214792	in gene of opp direction, no reads upstream
chr3	21291217	21297247	-	ID=FL_L1-0881	L1PA2	16	1193	6031	0.197811	not in gene, no reads upstream, low mappability
chrX	17799497	17805509	-	ID=FL_L1-5250	L1PA3	16	810	6013	0.134708	evidence of antisense activity but reads in same direction are piled up at beginning
chr1	90632412	90638545	+	ID=FL_L1-0146	L1PA5	15	1179	6134	0.192207	not in gene, but reads upstream in same direction
chr10	95280731	95286852	+	ID=FL_L1-3683	L1PA4	15	1285	6122	0.209899	in gene of same direction, reads upstream
chr3	125655485	125661512	+	ID=FL_L1-1140	L1PA2	15	1174	6028	0.194758	not in gene, reads upstream
chr9	121931398	121937410	+	ID=FL_L1-3501	L1PA2	15	1312	6013	0.218194	in gene of opp direction, reads upstream in L1 direction
chr3	53399324	53405352	-	ID=FL_L1-0952	L1PA2	15	852	6029	0.141317	not in gene, no reads upstream, low mappability
chr2	231201785	231207228	-	ID=FL_L1-0830	L1HS	15	1332	5444	0.244673	in gene of opp direction, no reads upstream in L1 direction
chr3	174322965	174329115	+	ID=FL_L1-1255	L1PA3	14	1119	6151	0.181922	not in gene, but reads upstream in same direction
chr14	54700602	54706744	+	ID=FL_L1-4593	L1PA3	14	1143	6143	0.186065	not in gene, no reads upstream, low mappability
chr5	74002131	74008268	+	ID=FL_L1-1984	L1PA3	14	1023	6138	0.166667	in gene of same direction, reads upstream
chr1	116594538	116600673	+	ID=FL_L1-0199	L1PA3	14	1184	6136	0.19296	in gene of same direction, though all upstream reads align with exons and are much upstream, not in nuclear
chr3	23390742	23396876	+	ID=FL_L1-0889	L1PA3	14	1221	6135	0.199022	in gene of same direction, reads upstream
chr4	16558716	16564847	+	ID=FL_L1-1322	L1PA3	14	1245	6132	0.203033	in gene of opp direction, reads upstream
chr5	135624860	135630987	+	ID=FL_L1-2169	L1PA4	14	1194	6128	0.194843	in gene of same direction,but no reads upstream
chr1	178806693	178812801	+	ID=FL_L1-0302	L1PA2	14	1080	6109	0.176788	in gene of same direction, reads upstream
chr4	171352534	171358575	+	ID=FL_L1-1764	L1PA3	14	1082	6042	0.17908	not in gene, no reads upstream, low mappability
chr5	97882372	97888405	+	ID=FL_L1-2065	L1PA3	14	1069	6034	0.177163	not in gene, no reads upstream, low mappability, reads align to first half of L1
chr7	43098696	43104715	+	ID=FL_L1-2720	L1PA2	14	925	6020	0.153654	not in gene, no reads upstream, low mappability, antisense activity
chr2	57645848	57651854	+	ID=FL_L1-0485	L1PA2	14	1014	6007	0.168803	not in gene, no reads upstream, low mappability
chr14	57578932	57584932	+	ID=FL_L1-4604	L1PA2	14	1082	6001	0.180303	not in gene, no reads upstream, low mappability, antisense activity
chr11	27686849	27692569	+	ID=FL_L1-3818	L1PA5	14	1006	5721	0.175843	in gene of same direction, reads upstream
chr11	45143865	45150048	-	ID=FL_L1-3867	L1PA4	14	1212	6184	0.19599	in gene of opp direction, no reads upstream
chr13	102191403	102197550	-	ID=FL_L1-4472	L1PA4	14	1120	6148	0.182173	in gene of opp direction, no reads upstream
chr15	67740568	67746697	-	ID=FL_L1-4739	L1PA4	14	1155	6130	0.188418	in gene of same direction, reads upstream
chr4	49171851	49177978	-	ID=FL_L1-1371	L1PA3	14	1059	6128	0.172813	not in gene, but reads upstream in same direction
chr21	10875237	10881358	-	ID=FL_L1-5181	L1PA5	14	1144	6122	0.186867	not in gene, but reads upstream in same direction
chr5	119462640	119468723	-	ID=FL_L1-2126	L1PA4	14	1167	6084	0.191815	not in gene, no reads upstream
chr3	18971975	18978012	-	ID=FL_L1-0874	L1PA2	14	935	6038	0.154853	not in gene, lots of upstream reads in opp direction, low mappability
chr6	55228235	55234265	-	ID=FL_L1-2343	L1PA2	14	921	6031	0.152711	in gene of opp direction, no reads upstream in L1 direction, low mappability
chr7	25081480	25087510	-	ID=FL_L1-2682	L1HS	14	987	6031	0.163654	not in gene, no reads upstream, low mappability
chr14	27098475	27104505	-	ID=FL_L1-4512	L1PA2	14	1105	6031	0.18322	in gene of opp direction, no reads upstream in L1 direction, low mappability
chr18	53554644	53560670	-	ID=FL_L1-5036	L1PA3	14	1324	6027	0.219678	in gene of same direction, no reads upstream in same direction, lots of antisense activity, low mappability
chr1	172950420	172956444	-	ID=FL_L1-0280	L1PA2	14	712	6025	0.118174	not in gene, upstream reads in opp direction, low mappability, antisense activity
chr11	4191483	4197506	-	ID=FL_L1-3749	L1PA3	14	877	6024	0.145584	not in gene, low mappability, antisense activity
chr3	118720318	118726337	-	ID=FL_L1-1121	L1PA2	14	912	6020	0.151495	in gene of same direction, reads upstream
chr8	62027935	62033953	-	ID=FL_L1-3070	L1PA3	14	999	6019	0.165974	not in gene, low mappability, antisense activity
chr21	35297927	35303910	-	ID=FL_L1-5196	L1PA2	14	1096	5984	0.183155	promoter of L1 overlaps with promoter of gene in opp direction
chr19	44725367	44731078	-	ID=FL_L1-5109	L1P1	14	1232	5712	0.215686	in gene of same direction, reads upstream
chr7	51901169	51907183	-	ID=FL_L1-2735	L1PA3	13	1206	6015	0.200499	not in gene, no reads upstream, not in other samples
chr7	103916979	103923138	+	ID=FL_L1-2832	L1PA3	12	1034	6160	0.167857	not in gene, no reads upstream
chr4	180557684	180563831	+	ID=FL_L1-1780	L1PA3	12	819	6148	0.133214	not in gene, but reads upstream in same direction
chr14	93319176	93325320	+	ID=FL_L1-4664	L1PA4	12	1089	6145	0.177217	not in gene, but reads upstream in same direction
chr7	90435809	90441945	+	ID=FL_L1-2793	L1PA4	12	1051	6137	0.171256	in gene of same direction, reads upstream
chr11	74598483	74604610	+	ID=FL_L1-3949	L1PA4	12	1057	6128	0.172487	in gene of opp direction, reads upstream
chr5	95890947	95897072	+	ID=FL_L1-2054	L1PA4	12	822	6126	0.134182	in gene of same direction, reads upstream
chr2	196608608	196614716	+	ID=FL_L1-0781	L1PA3	12	1010	6109	0.16533	downstream last expressed exon in same direction
chr5	43402651	43408749	+	ID=FL_L1-1871	L1PA5	12	994	6099	0.162977	in gene of opp direction, reads upstream
chr11	14799222	14805319	+	ID=FL_L1-3780	L1PA5	12	1039	6098	0.170384	in gene of same direction, reads upstream
chr9	27690518	27696576	+	ID=FL_L1-3362	L1PA2	12	1118	6059	0.184519	not in gene, low mappability, antisense activity
chr1	88807526	88813550	+	ID=FL_L1-0139	L1PA2	12	918	6025	0.152365	not in gene, no reads upstream
chr7	85969525	85975549	+	ID=FL_L1-2784	L1PA2	12	1051	6025	0.17444	not in gene, low mappability, antisense activity
chrX	74451773	74457796	+	ID=FL_L1-5491	L1PA3	12	904	6024	0.150066	not in gene, but reads upstream in same direction
chr2	118380830	118386852	+	ID=FL_L1-0598	L1PA3	12	1019	6023	0.169185	not in gene, low mappability, antisense activity
chr8	123256658	123262675	+	ID=FL_L1-3253	L1PA2	12	898	6018	0.149219	not in gene, low mappability, antisense activity
chrX	105040900	105046916	+	ID=FL_L1-5641	L1PA3	12	1004	6017	0.166861	not in gene, low mappability, antisense activity
chr3	150959561	150965560	+	ID=FL_L1-1202	L1PA2	12	1020	6000	0.17	in gene of same direction, reads upstream
chr2	100768070	100774259	-	ID=FL_L1-0569	L1PA4	12	1030	6190	0.166397	not in gene, but reads upstream in same direction
chr5	49464631	49470793	-	ID=FL_L1-1900	L1PA3	12	772	6163	0.125264	not in gene, but reads upstream in same direction
chr7	36592575	36598732	-	ID=FL_L1-2712	L1PA3	12	825	6158	0.133972	in gene of same direction, no reads upstream though, not in nuclear
chr9	96782624	96788777	-	ID=FL_L1-3453	L1PA3	12	996	6154	0.161846	not in gene, but reads upstream in same direction
chr3	17654384	17660525	-	ID=FL_L1-0867	L1PA6	12	978	6142	0.159231	in gene of same direction, reads upstream
chr15	77442854	77448986	-	ID=FL_L1-4748	L1PA4	12	899	6133	0.146584	in gene of same direction, reads upstream
chr18	43374036	43380168	-	ID=FL_L1-5018	L1PA4	12	1119	6133	0.182456	not in gene, but reads upstream in same direction
chr3	26280574	26286703	-	ID=FL_L1-0895	L1PA3	12	998	6130	0.162806	not in gene, no reads upstream
chr1	142626736	142632863	-	ID=FL_L1-0219	L1PA3	12	984	6128	0.160574	not in gene, but reads upstream in same direction
chr10	106288093	106294135	-	ID=FL_L1-3700	L1PA3	12	1170	6043	0.193612	not in gene, no reads upstream
chr1	170058313	170064342	-	ID=FL_L1-0271	L1PA3	12	920	6030	0.15257	not in gene, no reads upstream
chr6	161100752	161106781	-	ID=FL_L1-2630	L1PA3	12	964	6030	0.159867	not in gene, no reads upstream
chr14	91897209	91903237	-	ID=FL_L1-4661	L1PA2	12	1162	6029	0.192735	downstream last expressed exon in same direction
chr10	84103819	84109842	-	ID=FL_L1-3655	L1PA2	12	915	6024	0.151892	in gene of opp direction, no reads upsteram in same direction
chr12	42060107	42066130	-	ID=FL_L1-4175	L1PA2	12	937	6024	0.155545	not in gene, reads upstream
chr7	78859111	78865127	-	ID=FL_L1-2770	L1PA2	12	928	6017	0.15423	in gene of same direction, but no reads upstream
chr11	22037549	22043564	-	ID=FL_L1-3798	L1PA2	12	974	6016	0.161902	not in gene, low mappability, lots of antisense activity
chr16	46483324	46489337	-	ID=FL_L1-4835	L1PA2	12	922	6014	0.153309	not in gene, reads upstream
chr5	126239503	126245509	-	ID=FL_L1-2146	L1PA3	12	1028	6007	0.171134	in gene of same direction, reads upstream
chr7	19024696	19030690	-	ID=FL_L1-2669	L1PA3	12	1028	5995	0.171476	in gene of opp direction, reads upstream though
chr10	37333837	37339570	-	ID=FL_L1-3571	L1PA5	12	1104	5734	0.192536	not in gene, reads upstream
chr14	53784769	53790933	+	ID=FL_L1-4591	L1PA4	11	950	6165	0.154096	not in gene, reads upstream
chr1	119394975	119401003	+	ID=FL_L1-0209	L1HS	11	1032	6029	0.171173	not in gene, low mappability, no reads upstream
chr3	58827881	58833905	+	ID=FL_L1-0969	L1PA2	11	956	6025	0.158672	in gene of same direction, but no reads upstream, low mappability, antisense activity
chr6	117502981	117508990	+	ID=FL_L1-2568	L1PA3	11	964	6010	0.160399	not in gene, low mappability, no reads upstream in same direction
chr18	1516191	1522239	-	ID=FL_L1-4950	L1PA2	11	745	6049	0.123161	not in gene, low mappability, no reads upstream
chr18	57071172	57077202	-	ID=FL_L1-5041	L1PA2	11	571	6031	0.0946775	not in gene, low mappability, no reads upstream
chr11	7679380	7685402	-	ID=FL_L1-3762	L1PA2	11	1033	6023	0.171509	downstream last expressed exon in same direction
chr1	58734686	58740704	-	ID=FL_L1-0061	L1PA2	11	884	6019	0.146868	not in gene, reads upstream
chr5	42931783	42937968	+	ID=FL_L1-1867	L1PA4	10	905	6186	0.146298	not in gene, reads upstream
chr19	37607372	37613527	+	ID=FL_L1-5099	L1PA4	10	895	6156	0.145387	in gene of same direction, reads upstream
chr3	125568654	125574805	+	ID=FL_L1-1139	L1PA4	10	941	6152	0.152958	in gene of opp direction, reads upstream though
chrX	100779332	100785483	+	ID=FL_L1-5613	L1PA6	10	866	6152	0.140767	in gene of same direction, reads upstream
chr2	168691553	168697699	+	ID=FL_L1-0718	L1PA3	10	816	6147	0.132748	in gene of same direction, reads upstream
chr12	47011281	47017426	+	ID=FL_L1-4194	L1PA3	10	833	6146	0.135535	in gene of same direction, reads upstream
chr6	118042458	118048602	+	ID=FL_L1-2570	L1PA3	10	907	6145	0.1476	not in gene, but reads upstream in same direction
chr11	57615332	57621467	+	ID=FL_L1-3923	L1PA6	10	786	6136	0.128097	not in gene, but reads upstream in same direction
chr7	122474371	122480497	+	ID=FL_L1-2877	L1PA5	10	820	6127	0.133834	in gene of opp direction, reads upstream though
chr20	23406746	23412777	+	ID=FL_L1-5141	L1HS	10	572	6032	0.0948276	not in gene, but reads upstream in same direction
chr12	71511853	71517883	+	ID=FL_L1-4256	L1PA2	10	856	6031	0.141933	not in gene, but reads upstream in same direction
chr15	53976397	53982426	+	ID=FL_L1-4723	L1PA3	10	899	6030	0.149088	in gene of opp direction, no reads upsteram in same direction, antisense activity
chr8	90547470	90553498	+	ID=FL_L1-3161	L1PA2	10	850	6029	0.140985	not in gene, low mappability, no reads upstream in same direction, low mappability
chr4	172824282	172830309	+	ID=FL_L1-1767	L1PA3	10	959	6028	0.159091	in gene of same direction, no reads upstream in same direction
chr2	144419132	144425156	+	ID=FL_L1-0656	L1PA2	10	281	6025	0.046639	in gene of same direction, reads upstream, pile up
chr3	178577743	178583767	+	ID=FL_L1-1262	L1PA2	10	546	6025	0.0906224	promoter of L1 overlaps with promoter of gene in opp direction
chr2	229620410	229626433	+	ID=FL_L1-0829	L1PA2	10	802	6024	0.133134	not in gene, low mappability, no reads upstream in same direction
chr13	48356024	48362047	+	ID=FL_L1-4399	L1PA2	10	782	6024	0.129814	not in gene, low mappability, no reads upstream in same direction
chr8	21683232	21689251	+	ID=FL_L1-2967	L1PA3	10	906	6020	0.150498	not in gene, low mappability, no reads upstream in same direction
chr9	1223885	1229900	+	ID=FL_L1-3296	L1PA2	10	798	6016	0.132646	not in gene, low mappability, no reads upstream in same direction
chr7	86669075	86675084	+	ID=FL_L1-2785	L1PA2	10	843	6010	0.140266	promoter of L1 overlaps with promoter of gene in opp direction
chr8	39873917	39880066	-	ID=FL_L1-2998	L1PA5	10	762	6150	0.123902	not in gene, reads upstream
chr4	154899233	154905375	-	ID=FL_L1-1719	L1PA4	10	958	6143	0.15595	not in gene, no reads upstream in same direction
chr15	97833401	97839543	-	ID=FL_L1-4787	L1PA3	10	884	6143	0.143904	not in gene, no reads upstream in same direction, antisene activity
chr6	109919290	109925413	-	ID=FL_L1-2545	L1PA5	10	831	6124	0.135696	in gene of same direction, reads upstream
chr6	109855808	109861923	-	ID=FL_L1-2544	L1PA5	10	1000	6116	0.163506	in gene of same direction, but no reads upstream for many kbs
chr7	99251709	99257824	-	ID=FL_L1-2823	L1PA4	10	921	6116	0.150589	in gene of opp and same direction, some reads ipstream in same direction 3 kb upstream but looks ok
chr15	28399918	28406027	-	ID=FL_L1-4677	L1PA5	10	824	6110	0.134861	in gene of same direction, reads upstream
chr20	8089514	8095562	-	ID=FL_L1-5118	L1PA3	10	893	6049	0.147628	not in gene, reads upstream
chr9	103864427	103870456	-	ID=FL_L1-3467	L1PA2	10	561	6030	0.0930348	in gene of opp direction, no reads upsteram in same direction
chr4	114410295	114416323	-	ID=FL_L1-1622	L1PA2	10	859	6029	0.142478	in gene of same direction, reads upstream
chr7	141620482	141626510	-	ID=FL_L1-2907	L1HS	10	510	6029	0.0845911	downstream last expressed exon in same direction
chr12	17921295	17927323	-	ID=FL_L1-4102	L1PA2	10	748	6029	0.124067	not in gene, reads upstream
chr12	64681130	64687157	-	ID=FL_L1-4242	L1PA2	10	560	6028	0.0928998	in gene of same direction, though no reads upstream in same direction, evidence of antisense activity
chrY	5474210	5480237	-	ID=FL_L1-5801	L1HS	10	840	6028	0.13935	in gene of opp direction, no reads upsteram in same direction
chr20	8575749	8581774	-	ID=FL_L1-5119	L1PA2	10	304	6026	0.0504481	pile ups
chr18	970860	976879	-	ID=FL_L1-4948	L1PA3	10	838	6020	0.139203	not in gene, low mappability, antisense activity
chr5	25113847	25119863	-	ID=FL_L1-1822	L1PA2	10	788	6017	0.130962	not in gene, low mappability, no reads upstream in same direction
chr7	91018809	91024824	-	ID=FL_L1-2796	L1PA3	10	710	6016	0.118019	not in gene, reads upstream
chr11	50772521	50778535	-	ID=FL_L1-3896	L1PA3	10	567	6015	0.0942643	pile ups
chr12	5225593	5231594	-	ID=FL_L1-4080	L1PA2	10	565	6002	0.0941353	not in gene, low mappability, no reads upstream in same direction, lots of antisense activity
chr14	20698734	20704460	-	ID=FL_L1-4492	L1PA4	10	672	5727	0.117339	not in gene, no reads upstream
chr7	76190516	76196669	-	ID=FL_L1-2765	L1PA4	6	518	6154	0.0841729	in gene of opp direction, reads upstream in same direction
chr6	119721159	119727270	+	ID=FL_L1-2574	L1PA4	2	200	6112	0.0327225	not in gene, no reads usptream for 8 kb
chr7	109327194	109333330	-	ID=FL_L1-2844	L1PA4	2	850	6137	0.138504	not in gene, no reads upstream, only in nuclear and wc
chr7	35132570	35138584	+	ID=FL_L1-2710	L1PA2	2	735	6015	0.122194	in gene of opp direction, no reads upstream
chr5	19161446	19167469	+	ID=FL_L1-1819	L1PA2	8	680	6024	0.112882	not in gene, no reads usptream in same direction, low mappability, not in nuclear
chr9	18711236	18717228	+	ID=FL_L1-3338	L1PA3	4	298	5993	0.0497247	in gene of same direction, though no reads upstream
