# Supplementary material for: Comparative analysis on the expression of L1 loci using various RNA-Seq preparations
Source: Mob DNA. 2020 Jan 6;11:2. doi: 10.1186/s13100-019-0194-z (PMC6945437; doi:10.1186/s13100-019-0194-z)
Supplement: Supplementary file 1 — Additional file 1. Manually curated set of L1 s with uniquely mapped sense reads in stramd-specific 22Rv1 A) whole cell RNA-Seq data from replicate 1, B) cytoplasmic RNA-Seq data from replicate 1, C) whole cell RNA-Seq data from replicate 2, D) cytoplasmic RNA-Seq data from replicate 2, and E) nuclear RNA-Seq data from replicate 2. L1 s curated to be authentically expressed were labeled with a green color and L1 s curated to be rejected as authentically expressed were labeled with a red color and its reason for rejection or acceptance was noted in the most right column. [file 13100_2019_194_MOESM1_ESM.zip › SuppFile1D.xlsx]

## Sheet: 22RvI-cyto-1
Chromosome	Chr coordinates	Chr coordinates	Strand	ID number	L1 subfamily	# mapped reads	# bases with mapped reads	# L1 bases	% of bases with mapped reads in L1	Explanation for L1 designation
chr19	20990531	20996633	+	ID=FL_L1-5067	L1PA3	192	5541	6103	0.907914	not in gene, but reads upstream in same direction
chr4	20740249	20746401	+	ID=FL_L1-1331	L1PA5	98	4532	6153	0.736551	in gene of same direction, reads upstream
chr1	149923965	149930070	-	ID=FL_L1-0233	L1PA5	76	4342	6106	0.711104	in gene of same direction, reads upstream
chr1	53470335	53476454	+	ID=FL_L1-0055	L1PA5	73	3883	6120	0.634477	in gene of same direction, reads upstream
chr19	40543823	40549961	-	ID=FL_L1-5102	L1PA4	73	4078	6139	0.664278	in gene of same direction, reads upstream
chr7	102885044	102891190	+	ID=FL_L1-2830	L1PA5	68	3417	6147	0.555881	in gene of opp direction, 1-2 reads upstream in same direction
chr21	9656297	9662427	-	ID=FL_L1-5175	L1PA3	66	3864	6131	0.63024	not in gene, but reads upstream in same direction
chr13	41438708	41444731	-	ID=FL_L1-4391	L1PA3	66	3107	6024	0.51577	in gene of same direction, reads upstream
chr8	48397434	48403568	+	ID=FL_L1-3027	L1PA5	61	3778	6135	0.615811	in gene of same direction, reads upstream
chr2	180250484	180256617	+	ID=FL_L1-0745	L1PA3	61	3582	6134	0.583958	not in gene, but reads upstream in same direction
chr18	12181637	12187779	+	ID=FL_L1-4965	L1PA3	60	3224	6143	0.524825	not in gene, reads upstream in same direction, though looks good in wc
chr15	90177550	90183532	+	ID=FL_L1-4781	L1PA3	57	3217	5983	0.53769	downstream last expressed exon in same direction
chrX	14702033	14707061	-	ID=FL_L1-5242	L1PA5	57	3279	5029	0.652018	in gene of opp direction, reads upstream in same direction for 3 kb though
chr3	17654384	17660525	-	ID=FL_L1-0867	L1PA6	56	3663	6142	0.596386	in gene of same direction, reads upstream
chr3	38446892	38453029	+	ID=FL_L1-0926	L1PA3	52	3035	6138	0.494461	in gene of same direction, reads upstream
chr3	142193948	142200067	-	ID=FL_L1-1190	L1PA5	51	3709	6120	0.606046	in gene of same direction, reads upstrema
chr1	225355891	225361977	+	ID=FL_L1-0376	L1PA4	50	2896	6087	0.475768	in gene of same direction, reads upstream
chr22	17141277	17147388	+	ID=FL_L1-5205	L1PA4	44	3108	6112	0.508508	downstream last expressed exon in same direction
chr1	178806693	178812801	+	ID=FL_L1-0302	L1PA2	40	2433	6109	0.398265	in gene of same direction, reads upstream
chr5	59610314	59616451	-	ID=FL_L1-1945	L1PA4	40	2948	6138	0.480287	in gene of same direction, reads upstream
chr9	72821546	72827671	-	ID=FL_L1-3413	L1PA5	39	2757	6126	0.450049	in gene of opp direction, 1-2 reads upstream in same direction
chr8	48229550	48235690	+	ID=FL_L1-3024	L1PA4	38	2549	6141	0.415079	in gene of same direction, evidence of antisense reads, reads don't start at promoter, not confident
chr8	70755547	70761658	+	ID=FL_L1-3100	L1PA5	38	2879	6112	0.471041	downstream last expressed exon in same direction
chr7	91813071	91819192	-	ID=FL_L1-2803	L1PA3	38	2648	6122	0.432538	not in gene, no reads upstream, downstream last expressed gene
chr7	149270911	149277039	-	ID=FL_L1-2921	L1PA5	35	2383	6129	0.388807	in gene of same direction, reads upstream
chr3	15433015	15439121	-	ID=FL_L1-0863	L1PA4	34	2828	6107	0.463075	downstream last expressed exon in same direction
chr18	53382716	53388758	-	ID=FL_L1-5035	L1PA2	34	1354	6043	0.224061	not in gene, no reads upstream in sense direction, antisense reads, low mappability
chr11	27686849	27692569	+	ID=FL_L1-3818	L1PA5	31	2017	5721	0.352561	in gene of same direction, reads upstream
chr15	31067384	31073593	+	ID=FL_L1-4680	L1PA4	30	2418	6210	0.389372	downstream last expressed exon in same direction
chr15	97975930	97982079	+	ID=FL_L1-4789	L1PA3	30	2161	6150	0.351382	in gene of same direction, reads upstream
chr5	37522607	37528739	+	ID=FL_L1-1846	L1PA5	30	2265	6133	0.369314	in gene of same direction, reads upstream
chr15	28399918	28406027	-	ID=FL_L1-4677	L1PA5	30	2414	6110	0.39509	in gene of same direction, reads upstream
chr13	41616445	41622550	-	ID=FL_L1-4392	L1PA5	30	2291	6106	0.375205	not in gene, but reads upstream in same direction
chr22	22542244	22548371	+	ID=FL_L1-5208	L1PA5	29	2134	6128	0.348238	not in gene, lots of upstream reads
chr11	14799222	14805319	+	ID=FL_L1-3780	L1PA5	29	2153	6098	0.353067	in gene of same direction, reads upstream
chr12	74897302	74903321	-	ID=FL_L1-4269	L1PA3	29	1674	6020	0.278073	not in gene, no reads upstream, low mappability
chr19	37607372	37613527	+	ID=FL_L1-5099	L1PA4	28	2055	6156	0.333821	in gene of same direction, reads upstream
chr9	31932202	31938373	-	ID=FL_L1-3376	L1PA3	28	1813	6172	0.293746	not in gene, but reads upstream in same direction
chr6	80287374	80293483	+	ID=FL_L1-2434	L1PA6	26	1979	6110	0.323895	not in gene, but reads upstream in same direction
chr12	479779	485884	-	ID=FL_L1-4074	L1PA5	26	2056	6106	0.336718	in gene of same direction, reads upstream
chr20	52072102	52078105	-	ID=FL_L1-5167	L1PA3	26	1517	6004	0.252665	in gene of opp direction, reads upstream though
chr2	217319448	217325565	+	ID=FL_L1-0815	L1PA5	25	2102	6118	0.343576	in gene of same direction, reads upstreams
chr7	12536838	12542864	+	ID=FL_L1-2653	L1PA3	25	1854	6027	0.307616	in gene of same direction and starts at same promoter region but reads are concentrated at L1, no reads upstream in same direction
chr22	22631183	22637196	-	ID=FL_L1-5209	L1PA3	25	1255	6014	0.20868	not in gene, but reads upstream in same direction, looks good in wc though
chr2	73687582	73693778	+	ID=FL_L1-0526	L1PA4	24	1733	6197	0.279651	in gene of same direction, reads upstream
chr12	8453665	8459778	-	ID=FL_L1-4086	L1PA4	24	2285	6114	0.373732	not in gene, but reads upstream in same direction
chr1	146793522	146799541	-	ID=FL_L1-0228	L1PA3	24	1688	6020	0.280399	in gene of same direction, but minimal reads upstream
chr10	95687461	95693583	+	ID=FL_L1-3684	L1PA5	23	1584	6123	0.258697	not in gene, but reads upstream in same direction
chr1	51370559	51376681	-	ID=FL_L1-0053	L1PA5	23	1951	6123	0.318635	in gene of same direction, reads upstreams
chr10	102166090	102172241	+	ID=FL_L1-3699	L1PA4	22	1533	6152	0.249187	not in gene, but reads upstream in same direction, looks good in wc though
chr14	57106236	57112375	+	ID=FL_L1-4601	L1PA4	22	1448	6140	0.235831	in gene of same direction, reads upstream
chr3	60946098	60952238	-	ID=FL_L1-0976	L1PA5	22	1758	6141	0.286273	in gene of same direction, reads upstream
chr12	31703001	31709139	-	ID=FL_L1-4134	L1PA4	22	1646	6139	0.268122	in gene of same direction, reads upstream
chr7	142857312	142863448	-	ID=FL_L1-2910	L1PA5	22	1868	6137	0.304383	not in gene, but reads upstream in same direction
chr1	51352055	51358154	-	ID=FL_L1-0052	L1PA5	22	1658	6100	0.271803	in gene of same direction, reads upstream
chr7	123085245	123091266	-	ID=FL_L1-2879	L1PA3	22	1497	6022	0.248588	downstream last expressed exon in same direction
chr4	26695544	26701646	+	ID=FL_L1-1342	L1PA5	21	1865	6103	0.305587	in gene of same direction, reads upstream
chr14	45880617	45886106	+	ID=FL_L1-4567	L1PA6	21	1443	5490	0.262842	not in gene, but reads upstream in same direction
chr11	125581401	125587545	-	ID=FL_L1-4059	L1PA4	21	1295	6145	0.21074	not in gene, but reads upstream in same direction
chr9	104053083	104059238	+	ID=FL_L1-3468	L1PA3	20	1512	6156	0.245614	in gene of same direction, reads upstrema
chr8	119560777	119566927	+	ID=FL_L1-3239	L1PA3	20	1680	6151	0.273126	in gene of opp direction, no reads upstream
chr14	55337083	55343223	+	ID=FL_L1-4594	L1PA4	20	1820	6141	0.296369	in gene of opp direction, no reads upstream
chr3	23390742	23396876	+	ID=FL_L1-0889	L1PA3	20	1673	6135	0.272698	in gene of same direction, reads upstream
chr18	33207553	33213669	+	ID=FL_L1-4998	L1PA5	20	1674	6117	0.273664	not in gene, but reads upstream in same direction
chr11	2655405	2661576	-	ID=FL_L1-3745	L1PA5	20	1649	6172	0.267174	in gene of opp direction, reads upstream
chr2	180616664	180622826	-	ID=FL_L1-0746	L1PA5	20	1614	6163	0.261885	in gene of same direction, reads upstream
chr1	92896322	92902445	-	ID=FL_L1-0152	L1PA5	20	1308	6124	0.213586	not in gene, no reads upstream except for the immediate 1-2 kb, breaks rule
chr13	30397853	30403974	-	ID=FL_L1-4371	L1PA5	20	1700	6122	0.277687	in gene of same direction, reads upstream
chr10	38284372	38290379	+	ID=FL_L1-3576	L1PA2	19	1578	6008	0.26265	not in gene, no reads upstream
chr7	90435809	90441945	+	ID=FL_L1-2793	L1PA4	18	1388	6137	0.226169	in gene of same direction, reads upstream
chr1	213387244	213393362	+	ID=FL_L1-0358	L1PA4	18	1682	6119	0.274882	in gene of same direction, reads upstream
chr13	20070930	20076953	+	ID=FL_L1-4358	L1PA2	18	1005	6024	0.166833	in gene of opp direction, no reads upstream
chrX	48291860	48297076	+	ID=FL_L1-5310	L1PA5	18	1315	5217	0.252061	not in gene, no reads upstream
chr15	35678048	35684180	-	ID=FL_L1-4689	L1PA4	18	1298	6133	0.211642	in gene of same direction, reads upstream
chr4	57197421	57203548	-	ID=FL_L1-1406	L1PA3	18	1375	6128	0.22438	downstream last expressed exon in same direction
chr5	85561628	85566957	-	ID=FL_L1-2023	L1P1	18	1577	5330	0.295872	not in gene, reads upstream
chr14	53784769	53790933	+	ID=FL_L1-4591	L1PA4	16	1363	6165	0.221087	not in gene, reads upstream
chr3	112442973	112449114	+	ID=FL_L1-1112	L1PA3	16	1312	6142	0.213611	not in gene, reads upstream, but looks good in wc
chr10	95280731	95286852	+	ID=FL_L1-3683	L1PA4	16	1463	6122	0.238974	in gene of same direction, reads upstream
chr2	196608608	196614716	+	ID=FL_L1-0781	L1PA3	16	1558	6109	0.255034	downstream last expressed exon in same direction
chr20	110606	116651	+	ID=FL_L1-5112	L1PA2	16	1244	6046	0.205756	not in gene, no reads upstream, low mappability
chr13	37824478	37830518	+	ID=FL_L1-4382	L1PA3	16	1414	6041	0.234067	not in gene, but reads upstream in same direction
chr9	103289511	103295533	+	ID=FL_L1-3465	L1PA2	16	1366	6023	0.226797	in gene of same direction, no reads upstream
chr3	75532610	75538763	-	ID=FL_L1-1010	L1PA5	16	1447	6154	0.235132	not in gene, but reads upstream in same direction
chr12	39863457	39869607	-	ID=FL_L1-4167	L1PA4	16	1354	6151	0.220127	not in gene, no reads upstream, pile up in nuclear but not pile ups cyto or wc.
chr10	101400325	101406444	-	ID=FL_L1-3698	L1PA5	16	1380	6120	0.22549	not in gene, but reads upstream in same direction
chr11	19156611	19162626	+	ID=FL_L1-3791	L1PA3	15	1262	6016	0.209774	in gene of same direction, reads upstream
chr14	57567198	57573349	-	ID=FL_L1-4603	L1PA5	15	1212	6152	0.197009	not in gene, but reads upstream in same direction
chr9	31883171	31889272	-	ID=FL_L1-3375	L1PA5	15	1077	6102	0.1765	not in gene, but reads upstream in same direction
chr8	48006713	48012603	-	ID=FL_L1-3022	L1PA2	15	1316	5891	0.223392	not in gene, minimal reads upstream
chr6	126647745	126653888	+	ID=FL_L1-2593	L1PA3	14	1266	6144	0.206055	not in gene, but reads upstream in same direction
chr3	19017442	19023578	+	ID=FL_L1-0876	L1PA3	14	1287	6137	0.209712	not in gene, but reads upstream in same direction
chr14	37762534	37768656	+	ID=FL_L1-4537	L1PA4	14	1165	6123	0.190266	in gene of same direction, reads upstream
chr9	9931214	9937237	+	ID=FL_L1-3320	L1PA3	14	1237	6024	0.205345	in gene of same direction, no reads upstream
chr4	168779033	168785054	+	ID=FL_L1-1756	L1PA3	14	1301	6022	0.216041	not in gene, no reads upstream, antisense promoter reads though
chr10	1267357	1273495	-	ID=FL_L1-3511	L1PA4	14	1145	6139	0.186512	in gene of same direction, no reads upstream, some antisense promoter reads
chr8	54693104	54699226	-	ID=FL_L1-3047	L1PA4	14	1208	6123	0.197289	in gene of same direction, reads upstream
chr7	139803119	139809194	-	ID=FL_L1-2903	L1PA5	14	1364	6076	0.22449	in gene of same direction, reads upstream
chr3	27857475	27863474	-	ID=FL_L1-0902	L1PA7	14	821	6000	0.136833	in gene of opp direction, no reads upstream, antisense promoter activity indicated
chr8	115592608	115598600	-	ID=FL_L1-3232	L1PA3	14	1108	5993	0.184882	not in gene, no reads upstream in sense direction, antisense reads, low mappability
chr1	116594538	116600673	+	ID=FL_L1-0199	L1PA3	13	844	6136	0.137549	in gene of same direction, though all upstream reads align with exons and are much upstream, not in nuclear
chr3	51681878	51687951	+	ID=FL_L1-0951	L1PA6	13	1072	6074	0.17649	in gene of same direction, reads upstream
chr4	106228394	106234548	-	ID=FL_L1-1591	L1PA2	13	884	6155	0.143623	in gene of same direction, reads upstream
chr4	54079828	54085951	-	ID=FL_L1-1388	L1PA5	13	1085	6124	0.177172	in gene of same direction, reads upstream
chr4	114410295	114416323	-	ID=FL_L1-1622	L1PA2	13	981	6029	0.162714	in gene of same direction, reads upstream
chrX	56210323	56216463	+	ID=FL_L1-5358	L1PA3	12	1006	6141	0.163817	in gene of same direction, reads upstream
chr19	21023828	21029958	+	ID=FL_L1-5068	L1PA4	12	1055	6131	0.172076	not in gene, but reads upstream in same direction
chr9	4531072	4537200	+	ID=FL_L1-3303	L1PA4	12	1094	6129	0.178496	in gene of same direction, reads upstream
chr9	108325457	108331580	+	ID=FL_L1-3478	L1PA5	12	1084	6124	0.177009	in gene of same direction, reads upstream
chr12	76713405	76719506	+	ID=FL_L1-4272	L1PA3	12	1069	6102	0.175188	not in gene, no reads upstream
chr6	65099654	65105689	+	ID=FL_L1-2368	L1PA2	12	1002	6036	0.166004	in gene of opp direction, no reads upstream
chr6	85336076	85342084	+	ID=FL_L1-2456	L1PA2	12	970	6009	0.161424	not in gene, no reads upstream, antisense promoter activity
chr7	36592575	36598732	-	ID=FL_L1-2712	L1PA3	12	918	6158	0.149074	in gene of same direction, no reads upstream though, not in nuclear
chr17	537637	543776	-	ID=FL_L1-4904	L1PA5	12	1163	6140	0.189414	in gene of same direction, reads upstream
chr15	67740568	67746697	-	ID=FL_L1-4739	L1PA4	12	1026	6130	0.167374	in gene of same direction, reads upstream
chr11	3514187	3520281	-	ID=FL_L1-3746	L1PA4	12	999	6095	0.163905	not in gene, but reads upstream in same direction
chr1	74812692	74818785	-	ID=FL_L1-0104	L1PA4	12	993	6094	0.162947	in gene of opp direction, no reads upstream in L1 direction, not in nuclear
chr5	84953412	84959459	-	ID=FL_L1-2022	L1PA2	12	1200	6048	0.198413	not in gene, lots of antisense promoter activity
chr8	70263621	70269666	-	ID=FL_L1-3099	L1PA3	12	977	6046	0.161594	not in gene, lots of antisense promoter activity
chr2	186706448	186712483	-	ID=FL_L1-0760	L1PA2	12	1091	6036	0.180749	not in gene, but reads upstream in same direction
chr13	37724090	37730119	-	ID=FL_L1-4381	L1PA2	12	1002	6030	0.166169	not in gene, lots of antisense promoter activity
chr16	21053994	21060022	-	ID=FL_L1-4808	L1PA2	12	935	6029	0.155084	in gene of same direction , but no reads upstream
chr2	138067077	138073104	-	ID=FL_L1-0645	L1PA3	12	839	6028	0.139184	in gene of opp direction, no reads upstream in L1 direction, not in nuclear
chr12	64681130	64687157	-	ID=FL_L1-4242	L1PA2	12	575	6028	0.0953882	in gene of same direction, though no reads upstream in same direction, evidence of antisense activity
chr12	80537836	80543856	-	ID=FL_L1-4282	L1PA3	12	936	6021	0.155456	not in gene, no reads upstream, low mappability
chr11	93965691	93971691	-	ID=FL_L1-4002	L1PA2	12	840	6001	0.139977	no reads upstream
chr1	43580199	43586164	-	ID=FL_L1-0029	L1PA2	12	803	5966	0.134596	not in gene, no reads upstream in same direction, lots of antisense activity
chr19	44725367	44731078	-	ID=FL_L1-5109	L1P1	12	1023	5712	0.179097	in gene of same direction, reads upstream
chr7	39047128	39053152	-	ID=FL_L1-2716	L1PA2	11	840	6025	0.139419	in gene of opp direction, no reads upstream, antisense activity
chr10	43021677	43027669	-	ID=FL_L1-3584	L1PA3	11	994	5993	0.16586	in gene of same direction, reads upstream
chr2	160971028	160977191	+	ID=FL_L1-0698	L1HS	10	997	6164	0.161746	in gene of opp direction, no reads upstream, not in nuclear
chrX	100779332	100785483	+	ID=FL_L1-5613	L1PA6	10	877	6152	0.142555	in gene of same direction, reads upstream
chr12	47011281	47017426	+	ID=FL_L1-4194	L1PA3	10	835	6146	0.135861	in gene of same direction, reads upstream
chr11	31762302	31768441	+	ID=FL_L1-3832	L1PA4	10	952	6140	0.155049	in gene of same direction, reads upstream
chr18	1335223	1341362	+	ID=FL_L1-4949	L1PA5	10	917	6140	0.149348	in gene of opp direction, reads upstream though
chr11	101723221	101729358	+	ID=FL_L1-4024	L1PA3	10	867	6138	0.141251	not in gene, no reads upstream
chr4	92383534	92389664	+	ID=FL_L1-1540	L1PA5	10	839	6131	0.136846	in gene of same direction, reads upstream
chr18	6699818	6705943	+	ID=FL_L1-4959	L1PA5	10	847	6126	0.138263	not in gene, reads upstream
chr21	38481377	38487474	+	ID=FL_L1-5199	L1PA4	10	689	6098	0.112988	in gene of same direction, reads upstream
chr4	128510086	128516117	+	ID=FL_L1-1656	L1PA2	10	914	6032	0.151525	not in gene, no reads usptream in same direction
chr5	102006934	102012964	+	ID=FL_L1-2081	L1PA2	10	714	6031	0.118388	L1 promoter overlaps with promoter of gene in opp direction so it is difficult to distinguish sense from antisense activity
chr3	125655485	125661512	+	ID=FL_L1-1140	L1PA2	10	996	6028	0.165229	not in gene, reads upstream
chr9	103452998	103459025	+	ID=FL_L1-3466	L1PA2	10	825	6028	0.136861	not in gene, no reads usptream in same direction
chr2	144419132	144425156	+	ID=FL_L1-0656	L1PA2	10	320	6025	0.053112	in gene of same direction, reads upstream, pile up
chr17	53579078	53585102	+	ID=FL_L1-4932	L1PA2	10	762	6025	0.126473	not in gene, no reads usptream in same direction
chr4	165271905	165277928	+	ID=FL_L1-1741	L1PA2	10	968	6024	0.160691	in gene of opp direction, no reads upstream, antisense promoter activity
chr5	19161446	19167469	+	ID=FL_L1-1819	L1PA2	10	834	6024	0.138446	not in gene, no reads usptream in same direction, low mappability, not in nuclear
chr12	109434756	109440778	+	ID=FL_L1-4337	L1PA2	10	970	6023	0.161049	in gene of opp direction, no reads upstream, low mappability
chr9	121931398	121937410	+	ID=FL_L1-3501	L1PA2	10	751	6013	0.124896	in gene of opp direction, reads upstream in L1 direction
chrX	106607569	106613579	+	ID=FL_L1-5647	L1PA2	10	994	6011	0.165363	not in gene, no reads usptream in same direction, low mappability
chr9	18711236	18717228	+	ID=FL_L1-3338	L1PA3	10	959	5993	0.16002	in gene of same direction, though no reads upstream
chr6	99150936	99156205	+	ID=FL_L1-2512	L1HS	10	891	5270	0.16907	not in gene, no reads usptream in same direction, low mappability
chr4	55395102	55401260	-	ID=FL_L1-1399	L1PA3	10	916	6159	0.148725	not in gene, no reads upstream, not in nuclear and minimal in cyto
chr10	20814624	20820767	-	ID=FL_L1-3532	L1PA4	10	926	6144	0.150716	not in gene, no reads usptream
chr1	142626736	142632863	-	ID=FL_L1-0219	L1PA3	10	924	6128	0.150783	not in gene, but reads upstream in same direction
chr11	11732854	11738978	-	ID=FL_L1-3770	L1PA4	10	912	6125	0.148898	not in gene, but reads upstream in same direction
chr21	10875237	10881358	-	ID=FL_L1-5181	L1PA5	10	881	6122	0.143907	not in gene, but reads upstream in same direction
chr6	109855808	109861923	-	ID=FL_L1-2544	L1PA5	10	896	6116	0.146501	in gene of same direction, but no reads upstream for many kbs
chrY	22619175	22625286	-	ID=FL_L1-5909	L1PA5	10	929	6112	0.151996	not in gene, but reads upstream in same direction
chr12	103220956	103226986	-	ID=FL_L1-4325	L1PA2	10	732	6031	0.121373	not in gene, no reads upstream in same direction for 5 kb
chr7	141679886	141685914	-	ID=FL_L1-2908	L1PA3	10	763	6029	0.126555	not in gene, no reads upstream, low mappability
chr5	59340195	59346218	-	ID=FL_L1-1943	L1PA3	10	817	6024	0.135624	in gene of same direction, reads upstream
chrX	62666344	62672362	-	ID=FL_L1-5397	L1PA5	10	1000	6019	0.166141	in gene of same direction, reads upstream
chr13	19677853	19683864	-	ID=FL_L1-4354	L1PA2	10	703	6012	0.116933	in gene of same direction, reads upstream
chr8	62180575	62186573	-	ID=FL_L1-3072	L1PA2	10	690	5999	0.115019	not in gene, no reads upstream, low mappability
chr7	19024696	19030690	-	ID=FL_L1-2669	L1PA3	10	908	5995	0.151459	in gene of opp direction, reads upstream though
chr7	99251709	99257824	-	ID=FL_L1-2823	L1PA4	6	600	6116	0.0981033	in gene of opp and same direction, some reads ipstream in same direction 3 kb upstream but looks ok
chr7	76190516	76196669	-	ID=FL_L1-2765	L1PA4	6	564	6154	0.0916477	in gene of opp direction, reads upstream in same direction
chr22	29059274	29065303	+	ID=FL_L1-5219_HS	L1HS	2	141	6030	0.0233831	in gene of opp direction, no reads upsstream in same direction, L1 has low mappability so reads are at end of L1
chr4	125533093	125539235	-	ID=FL_L1-1648	L1PA4	4	366	6143	0.05958	not in gene, no reads upstream
chr15	82163009	82169040	+	ID=FL_L1-4758	L1PA2	4	395	6032	0.0654841	not in gene, lots of reads in opposite direction upstream for a long distance
chr14	20698734	20704460	-	ID=FL_L1-4492	L1PA4	8	767	5727	0.133927	not in gene, no reads upstream
chr20	26214314	26220345	+	ID=FL_L1-5152	L1PA2	4	354	6032	0.058687	not in gene, no reads upstream
chr6	119721159	119727270	+	ID=FL_L1-2574	L1PA4	4	397	6112	0.0649542	not in gene, no reads usptream for 8 kb
chr7	35132570	35138584	+	ID=FL_L1-2710	L1PA2	2	735	6015	0.122194	in gene of opp direction, no reads upstream
chr2	57645848	57651854	+	ID=FL_L1-0485	L1PA2	2	200	6007	0.0332945	not in gene, no reads upstream, low mappability
chr8	82339447	82345467	+	ID=FL_L1-3134	L1PA3	4	400	6021	0.0664341	not in gene, no reads usptream in same direction
chr2	174392018	174398045	-	ID=FL_L1-0728	L1PA3	6	514	6028	0.0852687	not in gene, no reads upstream, antisense promoter activity
chr4	158096045	158102068	-	ID=FL_L1-1722	L1PA3	8	800	6024	0.132802	not in gene, no reads upstream
chrX	91007800	91013827	+	ID=FL_L1-5588	L1PA3	8	781	6028	0.129562	not in gene, no reads upstream, low mappability
chr12	31316009	31322028	+	ID=FL_L1-4133	L1PA3	6	600	6020	0.0996678	not in gene, no reads upstream, low mappability
chr4	107856261	107862276	+	ID=FL_L1-1601	L1PA2	8	632	6016	0.105053	in gene of opp direction, no reads upstream
chr3	22779227	22785245	-	ID=FL_L1-0886	L1PA3	6	596	6019	0.0990198	not in gene, no reads upstream in L1 direction
chr8	47930335	47936375	+	ID=FL_L1-3020	L1PA3	6	545	6041	0.0902169	not in gene, no reads upstream in L1 direction
chr5	111321701	111327808	-	ID=FL_L1-2104	L1PA3	8	653	6108	0.106909	in gene of opp direction, no reads upstream
chr3	15228175	15234206	+	ID=FL_L1-0862	L1PA3	1	100	6032	0.0165782	in gene of opp direction, no reads upstream, low mappability
chr7	31659231	31665396	+	ID=FL_L1-2693	L1PA3	8	800	6166	0.129744	in gene of same direction, no reads upstream
chr8	98601814	98607947	-	ID=FL_L1-3189	L1PA3	6	369	6134	0.0601565	not in gene, no reads usptream
chr12	23223571	23229584	-	ID=FL_L1-4117	L1PA2	4	396	6014	0.0658464	not in gene, no reads upstream in L1 direction
chr1	79976960	79982965	-	ID=FL_L1-0117	L1PA3	4	400	6006	0.0666001	not in gene, no reads upstream in L1 direction
chr15	82090274	82096304	+	ID=FL_L1-4757	L1PA2	6	514	6031	0.0852263	not in gene, no reads upstream in same direction, antisense promoter activity
chr1	146894946	146900972	+	ID=FL_L1-0231	L1PA2	8	709	6027	0.117637	in gene of opp direction, no reads upstream in same direction
chr15	98634769	98640793	+	ID=FL_L1-4790	L1PA3	8	731	6025	0.121328	not in gene, no reads upstream
chr15	23959219	23965240	+	ID=FL_L1-4673	L1PA3	2	169	6022	0.0280638	not in gene, no reads upstream in same direction, antisense promoter activity
chr2	58608678	58614701	-	ID=FL_L1-0489	L1PA2	6	478	6024	0.0793493	not in gene, no reads upstream, low mappability, no reads in nuclear
chr3	188735019	188741042	-	ID=FL_L1-1274	L1PA3	8	772	6024	0.128154	not in gene, lots of antisense activity
chr12	43864777	43870811	+	ID=FL_L1-4183	L1PA2	8	781	6035	0.129412	in gene of opp direction, no reads upstream in same direction, low mappbility, not in nuclear
chr20	39247963	39253996	+	ID=FL_L1-5156	L1PA3	4	384	6034	0.0636394	not in gene, low mappability
chr2	186729325	186735343	+	ID=FL_L1-0761	L1PA2	9	891	6019	0.148031	not in gene, low mappability, lots of antisense activity
chr3	162123655	162129681	-	ID=FL_L1-1233	L1PA2	4	400	6027	0.066368	not in gene, low mappability
chr1	176277532	176283546	-	ID=FL_L1-0295	L1PA3	6	518	6015	0.086118	not in gene, low mappability
chr2	799552	805575	+	ID=FL_L1-0398	L1PA3	4	400	6024	0.0664011	in gene of opp direction, low mappability
chr3	87141401	87147539	-	ID=FL_L1-1033	L1PA4	4	400	6139	0.0651572	in gene of opp direction, no reads upstream
chrX	147204986	147210992	-	ID=FL_L1-5769	L1PA5	4	385	6007	0.0640919	not in gene, low mappability, antisense promoter actvity
chr8	129726600	129732634	+	ID=FL_L1-3262	L1PA2	2	198	6035	0.0328086	not in gene, low mappability
chr1	181244999	181251128	+	ID=FL_L1-0308	L1PA4	4	389	6130	0.0634584	not in gene,no reads upstream
chr5	130233260	130239362	+	ID=FL_L1-2158	L1PA3	8	699	6103	0.114534	not in gene, no reads usptream in same direction, antisense activity
chr7	76357803	76363830	+	ID=FL_L1-2766	L1PA3	4	400	6028	0.066357	not in gene, low mappability, antisense activity
chr10	93509375	93515395	+	ID=FL_L1-3682	L1PA3	2	164	6021	0.027238	not in gene, no reads usptream
chr2	118894577	118900596	-	ID=FL_L1-0602	L1PA2	4	279	6020	0.0463455	not in gene, no reads usptream in same direction, antisense activity, low mappability
chr3	112377994	112384011	-	ID=FL_L1-1111	L1PA3	6	516	6018	0.0857428	not in gene, no reads upstream, antisense promoter activity
chr1	207380080	207386252	+	ID=FL_L1-0344	L1PA4	8	546	6173	0.0884497	not in gene, no reads upstream
chr1	146874115	146880259	+	ID=FL_L1-0230	L1PA4	6	514	6145	0.0836452	in gene of opp direction, no reads upstream in same direction
chr16	60556650	60562694	+	ID=FL_L1-4871	L1PA2	6	397	6045	0.0656741	not in gene, low mappability, antisense activity
chr7	32504143	32510177	+	ID=FL_L1-2697	L1PA3	6	587	6035	0.097266	not in gene, no reads usptream in same direction, antisense activity, low mappability
chr5	16335520	16341549	+	ID=FL_L1-1813	L1PA2	2	200	6030	0.0331675	not in gene, low mappability
chr4	167491132	167497159	+	ID=FL_L1-1748	L1HS	5	279	6028	0.046284	not in gene, low mappability, no reads upstream
chr2	229432976	229438997	+	ID=FL_L1-0828	L1PA2	6	587	6022	0.0974759	not in gene, low mappability, antisense activity
chrX	77721723	77727888	-	ID=FL_L1-5537	L1PA4	8	587	6166	0.0951995	not in gene, no reads usptream in same direction
chr5	25077763	25083794	-	ID=FL_L1-1821	L1PA3	9	665	6032	0.110245	not in gene, antisense activity, low mappability
chr6	72536419	72542435	-	ID=FL_L1-2383	L1PA3	2	200	6017	0.0332392	not in gene, no reads upstream
chr4	164128159	164134120	-	ID=FL_L1-1735	L1PA3	7	505	5962	0.0847031	not in gene, no reads upstream in same direction, low mappability
chr6	95578758	95584161	-	ID=FL_L1-2502	L1P1	1	100	5404	0.0185048	not in gene, low mappability
chr2	22126184	22132216	-	ID=FL_L1-0431	L1PA3	6	553	6033	0.0916625	not in gene, no reads usptream in same direction, low mappability
chr3	169397276	169403305	+	ID=FL_L1-1247	L1PA2	6	588	6030	0.0975124	not in gene, no reads usptream in same direction, low mappability
chr12	21572150	21578168	+	ID=FL_L1-4113	L1PA2	4	340	6019	0.0564878	not in gene, no reads usptream in same direction, low mappability
chr7	113382961	113388955	+	ID=FL_L1-2860	L1PA2	6	513	5995	0.0855713	not in gene, no reads upstream, antisense activity, low mappability
chr8	26915370	26921500	-	ID=FL_L1-2976	L1PA5	8	688	6131	0.112217	not in gene, no reads upstream
chr1	186126622	186132692	-	ID=FL_L1-0320	L1PA3	4	339	6071	0.0558392	in gene of opp direction, no reads upstream
chr3	21291217	21297247	-	ID=FL_L1-0881	L1PA2	9	881	6031	0.146079	not in gene, no reads upstream, low mappability
chr3	53399324	53405352	-	ID=FL_L1-0952	L1PA2	7	528	6029	0.0875767	not in gene, no reads upstream, low mappability
chr2	231201785	231207228	-	ID=FL_L1-0830	L1HS	1	100	5444	0.0183688	in gene of opp direction, no reads upstream in L1 direction
chr14	54700602	54706744	+	ID=FL_L1-4593	L1PA3	2	200	6143	0.0325574	not in gene, no reads upstream, low mappability
chr4	171352534	171358575	+	ID=FL_L1-1764	L1PA3	2	108	6042	0.0178749	not in gene, no reads upstream, low mappability
chr5	97882372	97888405	+	ID=FL_L1-2065	L1PA3	6	501	6034	0.0830295	not in gene, no reads upstream, low mappability, reads align to first half of L1
chr7	43098696	43104715	+	ID=FL_L1-2720	L1PA2	4	400	6020	0.0664452	not in gene, no reads upstream, low mappability, antisense activity
chr14	57578932	57584932	+	ID=FL_L1-4604	L1PA2	3	277	6001	0.046159	not in gene, no reads upstream, low mappability, antisense activity
chr13	102191403	102197550	-	ID=FL_L1-4472	L1PA4	2	200	6148	0.0325309	in gene of opp direction, no reads upstream
chr5	119462640	119468723	-	ID=FL_L1-2126	L1PA4	2	200	6084	0.0328731	not in gene, no reads upstream
chr3	18971975	18978012	-	ID=FL_L1-0874	L1PA2	4	395	6038	0.065419	not in gene, lots of upstream reads in opp direction, low mappability
chr6	55228235	55234265	-	ID=FL_L1-2343	L1PA2	6	544	6031	0.0902006	in gene of opp direction, no reads upstream in L1 direction, low mappability
chr18	53554644	53560670	-	ID=FL_L1-5036	L1PA3	2	200	6027	0.033184	in gene of same direction, no reads upstream in same direction, lots of antisense activity, low mappability
chr1	172950420	172956444	-	ID=FL_L1-0280	L1PA2	2	200	6025	0.033195	not in gene, upstream reads in opp direction, low mappability, antisense activity
chr11	4191483	4197506	-	ID=FL_L1-3749	L1PA3	6	508	6024	0.0843294	not in gene, low mappability, antisense activity
chr8	62027935	62033953	-	ID=FL_L1-3070	L1PA3	2	198	6019	0.0328958	not in gene, low mappability, antisense activity
chr9	27690518	27696576	+	ID=FL_L1-3362	L1PA2	4	400	6059	0.0660175	not in gene, low mappability, antisense activity
chr7	85969525	85975549	+	ID=FL_L1-2784	L1PA2	7	696	6025	0.115519	not in gene, low mappability, antisense activity
chr2	118380830	118386852	+	ID=FL_L1-0598	L1PA3	6	505	6023	0.0838453	not in gene, low mappability, antisense activity
chr3	26280574	26286703	-	ID=FL_L1-0895	L1PA3	4	329	6130	0.0536705	not in gene, no reads upstream
chr10	106288093	106294135	-	ID=FL_L1-3700	L1PA3	7	700	6043	0.115836	not in gene, no reads upstream
chr10	84103819	84109842	-	ID=FL_L1-3655	L1PA2	2	157	6024	0.0260624	in gene of opp direction, no reads upsteram in same direction
chr11	22037549	22043564	-	ID=FL_L1-3798	L1PA2	8	716	6016	0.119016	not in gene, low mappability, lots of antisense activity
chr1	119394975	119401003	+	ID=FL_L1-0209	L1HS	2	200	6029	0.033173	not in gene, low mappability, no reads upstream
chr3	58827881	58833905	+	ID=FL_L1-0969	L1PA2	2	200	6025	0.033195	in gene of same direction, but no reads upstream, low mappability, antisense activity
chr6	117502981	117508990	+	ID=FL_L1-2568	L1PA3	6	557	6010	0.0926789	not in gene, low mappability, no reads upstream in same direction
chr18	1516191	1522239	-	ID=FL_L1-4950	L1PA2	4	217	6049	0.0358737	not in gene, low mappability, no reads upstream
chr18	57071172	57077202	-	ID=FL_L1-5041	L1PA2	2	200	6031	0.033162	not in gene, low mappability, no reads upstream
chr15	53976397	53982426	+	ID=FL_L1-4723	L1PA3	6	521	6030	0.0864013	in gene of opp direction, no reads upsteram in same direction, antisense activity
chr8	90547470	90553498	+	ID=FL_L1-3161	L1PA2	8	595	6029	0.0986897	not in gene, low mappability, no reads upstream in same direction, low mappability
chr4	172824282	172830309	+	ID=FL_L1-1767	L1PA3	6	558	6028	0.092568	in gene of same direction, no reads upstream in same direction
chr13	48356024	48362047	+	ID=FL_L1-4399	L1PA2	2	200	6024	0.0332005	not in gene, low mappability, no reads upstream in same direction
chr8	21683232	21689251	+	ID=FL_L1-2967	L1PA3	8	767	6020	0.127409	not in gene, low mappability, no reads upstream in same direction
chr9	1223885	1229900	+	ID=FL_L1-3296	L1PA2	2	200	6016	0.0332447	not in gene, low mappability, no reads upstream in same direction
chr9	103864427	103870456	-	ID=FL_L1-3467	L1PA2	2	200	6030	0.0331675	in gene of opp direction, no reads upsteram in same direction
chr18	970860	976879	-	ID=FL_L1-4948	L1PA3	2	174	6020	0.0289037	not in gene, low mappability, antisense activity
chr5	25113847	25119863	-	ID=FL_L1-1822	L1PA2	4	361	6017	0.0599967	not in gene, low mappability, no reads upstream in same direction
chr1	88807526	88813550	+	ID=FL_L1-0139	L1PA2	4	373	6025	0.0619087	not in gene, no reads upstream
