# Supplementary material for: Comparative analysis on the expression of L1 loci using various RNA-Seq preparations
Source: Mob DNA. 2020 Jan 6;11:2. doi: 10.1186/s13100-019-0194-z (PMC6945437; doi:10.1186/s13100-019-0194-z)
Supplement: Supplementary file 1 — Additional file 1. Manually curated set of L1 s with uniquely mapped sense reads in stramd-specific 22Rv1 A) whole cell RNA-Seq data from replicate 1, B) cytoplasmic RNA-Seq data from replicate 1, C) whole cell RNA-Seq data from replicate 2, D) cytoplasmic RNA-Seq data from replicate 2, and E) nuclear RNA-Seq data from replicate 2. L1 s curated to be authentically expressed were labeled with a green color and L1 s curated to be rejected as authentically expressed were labeled with a red color and its reason for rejection or acceptance was noted in the most right column. [file 13100_2019_194_MOESM1_ESM.zip › SuppFile1E.xlsx]

## Sheet: 22RvI-nuc-2
Chromosome	Chr coordinates	Chr coordinates	Strand	ID number	L1 subfamily	# mapped reads	# bases with mapped reads	# L1 bases	% of bases with mapped reads in L1	Explanation for L1 designation
chr4	20740249	20746401	+	ID=FL_L1-1331	L1PA5	400	5919	6153	0.96197	in gene of same direction, reads upstream
chr19	20990531	20996633	+	ID=FL_L1-5067	L1PA3	279	5892	6103	0.965427	not in gene, but reads upstream in same direction
chrX	14702033	14707061	-	ID=FL_L1-5242	L1PA5	262	4706	5029	0.935773	in gene of opp direction, reads upstream in same direction for 3 kb though, pile ups at 3' end
chr3	15433015	15439121	-	ID=FL_L1-0863	L1PA4	255	5403	6107	0.884722	downstream last expressed exon in same direction
chr1	225355891	225361977	+	ID=FL_L1-0376	L1PA4	222	5189	6087	0.852472	in gene of same direction, reads upstream
chr13	41438708	41444731	-	ID=FL_L1-4391	L1PA3	204	4214	6024	0.699535	in gene of same direction, reads upstream
chr21	9656297	9662427	-	ID=FL_L1-5175	L1PA3	201	4504	6131	0.734627	not in gene, but reads upstream in same direction
chr1	149923965	149930070	-	ID=FL_L1-0233	L1PA5	187	5201	6106	0.851785	in gene of same direction, reads upstream
chr18	12181637	12187779	+	ID=FL_L1-4965	L1PA3	175	4738	6143	0.771284	not in gene, reads upstream in same direction, though looks good in wc
chr19	40543823	40549961	-	ID=FL_L1-5102	L1PA4	174	4826	6139	0.786122	in gene of same direction, reads upstream
chr6	126647745	126653888	+	ID=FL_L1-2593	L1PA3	163	3247	6144	0.528483	not in gene, but reads upstream in same direction
chr3	38446892	38453029	+	ID=FL_L1-0926	L1PA3	140	3808	6138	0.620398	in gene of same direction, reads upstream
chr1	53470335	53476454	+	ID=FL_L1-0055	L1PA5	139	3617	6120	0.591013	in gene of same direction, reads upstream
chr8	48229550	48235690	+	ID=FL_L1-3024	L1PA4	132	2289	6141	0.372741	in gene of same direction, evidence of antisense reads, reads don't start at promoter, not confident
chr2	73687582	73693778	+	ID=FL_L1-0526	L1PA4	131	4219	6197	0.680813	in gene of same direction, reads upstream
chr7	91813071	91819192	-	ID=FL_L1-2803	L1PA3	130	4525	6122	0.739138	downstream last expressed exon in same direction
chr13	37824478	37830518	+	ID=FL_L1-4382	L1PA3	112	3372	6041	0.558186	not in gene, but reads upstream in same direction
chr3	75532610	75538763	-	ID=FL_L1-1010	L1PA5	112	3646	6154	0.59246	not in gene, but reads upstream in same direction
chr12	8453665	8459778	-	ID=FL_L1-4086	L1PA4	110	3459	6114	0.565751	not in gene, but reads upstream in same direction
chr9	72821546	72827671	-	ID=FL_L1-3413	L1PA5	109	4038	6126	0.659158	in gene of opp direction, 1-2 reads upstream in same direction
chr8	48397434	48403568	+	ID=FL_L1-3027	L1PA5	103	3959	6135	0.645314	in gene of same direction, reads upstream
chr11	3514187	3520281	-	ID=FL_L1-3746	L1PA4	103	4118	6095	0.675636	not in gene, but reads upstream in same direction
chr6	80287374	80293483	+	ID=FL_L1-2434	L1PA6	91	4498	6110	0.73617	not in gene, but reads upstream in same direction
chr1	178806693	178812801	+	ID=FL_L1-0302	L1PA2	91	1843	6109	0.301686	in gene of same direction, reads upstream
chr2	180250484	180256617	+	ID=FL_L1-0745	L1PA3	89	4118	6134	0.67134	not in gene, but reads upstream in same direction
chr15	97975930	97982079	+	ID=FL_L1-4789	L1PA3	80	3186	6150	0.518049	in gene of same direction, reads upstream
chr7	99251709	99257824	-	ID=FL_L1-2823	L1PA4	80	3449	6116	0.563931	in gene of opp and same direction, some reads ipstream in same direction 3 kb upstream but looks ok
chr15	90177550	90183532	+	ID=FL_L1-4781	L1PA3	79	2960	5983	0.494735	downstream last expressed exon in same direction
chr3	85339081	85345090	+	ID=FL_L1-1028	L1PA2	77	538	6010	0.0895175	in gene of same direction, reads upstrema
chr1	92896322	92902445	-	ID=FL_L1-0152	L1PA5	77	3388	6124	0.553233	not in gene, no reads upstream except for the immediate 1-2 kb, breaks rule
chr22	17141277	17147388	+	ID=FL_L1-5205	L1PA4	76	3781	6112	0.618619	downstream last expressed exon in same direction
chr22	22542244	22548371	+	ID=FL_L1-5208	L1PA5	74	2521	6128	0.41139	not in gene, lots of upstream reads
chr9	104053083	104059238	+	ID=FL_L1-3468	L1PA3	72	1936	6156	0.31449	in gene of same direction, reads upstrema
chr3	142193948	142200067	-	ID=FL_L1-1190	L1PA5	72	3032	6120	0.495425	in gene of same direction, reads upstrema
chr1	51370559	51376681	-	ID=FL_L1-0053	L1PA5	69	1528	6123	0.249551	in gene of same direction, reads upstreams
chr20	52072102	52078105	-	ID=FL_L1-5167	L1PA3	67	2341	6004	0.389907	in gene of opp direction, reads upstream though
chr7	19024696	19030690	-	ID=FL_L1-2669	L1PA3	67	2729	5995	0.455213	in gene of opp direction, reads upstream though
chr21	10875237	10881358	-	ID=FL_L1-5181	L1PA5	65	3929	6122	0.641784	not in gene, but reads upstream in same direction
chr2	217319448	217325565	+	ID=FL_L1-0815	L1PA5	64	2824	6118	0.461589	in gene of same direction, reads upstreams
chr4	94597950	94604095	+	ID=FL_L1-1550	L1PA3	62	1191	6146	0.193785	in gene of same direction, reads upstreams
chr7	123085245	123091266	-	ID=FL_L1-2879	L1PA3	61	2571	6022	0.426935	downstream last expressed exon in same direction
chr9	31932202	31938373	-	ID=FL_L1-3376	L1PA3	60	1754	6172	0.284187	not in gene, but reads upstream in same direction
chr14	57106236	57112375	+	ID=FL_L1-4601	L1PA4	58	3122	6140	0.508469	in gene of same direction, reads upstream
chr10	95687461	95693583	+	ID=FL_L1-3684	L1PA5	57	2805	6123	0.458109	not in gene, but reads upstream in same direction
chr15	31067384	31073593	+	ID=FL_L1-4680	L1PA4	55	2746	6210	0.44219	downstream last expressed exon in same direction
chr3	125568654	125574805	+	ID=FL_L1-1139	L1PA4	54	2296	6152	0.373212	in gene of opp direction, reads upstream though
chr8	70755547	70761658	+	ID=FL_L1-3100	L1PA5	52	2833	6112	0.463514	downstream last expressed exon in same direction
chrX	100779332	100785483	+	ID=FL_L1-5613	L1PA6	51	2362	6152	0.38394	in gene of same direction, reads upstream
chr12	71511853	71517883	+	ID=FL_L1-4256	L1PA2	51	1383	6031	0.229315	not in gene, but reads upstream in same direction
chr15	97956554	97962700	-	ID=FL_L1-4788	L1PA4	50	2670	6147	0.434358	in gene of same direction, reads upstream
chr3	19017442	19023578	+	ID=FL_L1-0876	L1PA3	49	2282	6137	0.371843	not in gene, but reads upstream in same direction
chr11	14799222	14805319	+	ID=FL_L1-3780	L1PA5	46	2367	6098	0.38816	in gene of same direction, reads upstream
chr1	142626736	142632863	-	ID=FL_L1-0219	L1PA3	46	1778	6128	0.290144	not in gene, but reads upstream in same direction
chr15	81960855	81966841	-	ID=FL_L1-4754	L1PA2	46	1601	5987	0.267413	not in gene, but reads upstream in same direction
chr2	196608608	196614716	+	ID=FL_L1-0781	L1PA3	44	2386	6109	0.390571	downstream last expressed exon in same direction
chr10	33043581	33049683	+	ID=FL_L1-3562	L1PA4	44	2818	6103	0.46174	in gene of same direction, reads upstream
chr11	125581401	125587545	-	ID=FL_L1-4059	L1PA4	44	2889	6145	0.470138	not in gene, but reads upstream in same direction
chr4	114410295	114416323	-	ID=FL_L1-1622	L1PA2	43	2132	6029	0.353624	in gene of same direction, reads upstream
chr6	109919290	109925413	-	ID=FL_L1-2545	L1PA5	42	2169	6124	0.35418	in gene of same direction, reads upstream
chr2	100768070	100774259	-	ID=FL_L1-0569	L1PA4	41	2380	6190	0.384491	not in gene, but reads upstream in same direction
chr7	76190516	76196669	-	ID=FL_L1-2765	L1PA4	41	1972	6154	0.320442	in gene of opp direction, reads upstream in same direction
chr5	60171716	60177827	-	ID=FL_L1-1949	L1PA4	41	2444	6112	0.399869	in gene of same direction, reads upstream
chr11	57615332	57621467	+	ID=FL_L1-3923	L1PA6	40	2629	6136	0.428455	not in gene, but reads upstream in same direction
chr2	191335833	191341935	+	ID=FL_L1-0766	L1PA4	40	2248	6103	0.368343	in gene of same direction, reads upstream
chr3	17654384	17660525	-	ID=FL_L1-0867	L1PA6	40	2353	6142	0.3831	in gene of same direction, reads upstream
chr9	31883171	31889272	-	ID=FL_L1-3375	L1PA5	40	1796	6102	0.29433	not in gene, but reads upstream in same direction
chr11	27686849	27692569	+	ID=FL_L1-3818	L1PA5	39	2222	5721	0.388394	in gene of same direction, reads upstream
chr14	45880617	45886106	+	ID=FL_L1-4567	L1PA6	39	2632	5490	0.479417	not in gene, but reads upstream in same direction
chr14	37762534	37768656	+	ID=FL_L1-4537	L1PA4	38	2102	6123	0.343296	in gene of same direction, reads upstream
chr3	60946098	60952238	-	ID=FL_L1-0976	L1PA3	38	2042	6141	0.332519	in gene of same direction, reads upstream
chr4	49171851	49177978	-	ID=FL_L1-1371	L1PA3	38	1390	6128	0.226828	not in gene, but reads upstream in same direction
chr7	102885044	102891190	+	ID=FL_L1-2830	L1PA5	37	2581	6147	0.41988	in gene of opp direction, 1-2 reads upstream in same direction
chr8	48006713	48012603	-	ID=FL_L1-3022	L1PA2	37	1864	5891	0.316415	not in gene, minimal reads upstream
chr6	12139602	12145764	+	ID=FL_L1-2276	L1PA6	36	879	6163	0.142625	in gene of same direction, reads upstream
chr3	23390742	23396876	+	ID=FL_L1-0889	L1PA3	36	1715	6135	0.279544	in gene of same direction, reads upstream
chr1	90632412	90638545	+	ID=FL_L1-0146	L1PA5	36	2076	6134	0.338442	not in gene, but reads upstream in same direction
chr11	2655405	2661576	-	ID=FL_L1-3745	L1PA5	36	2044	6172	0.331173	in gene of opp direction, reads upstream
chr11	82977181	82983297	+	ID=FL_L1-3958	L1PA6	34	2134	6117	0.348864	in gene of opp direction, reads upstream
chr22	29059274	29065303	+	ID=FL_L1-5219_HS	L1HS	34	624	6030	0.103483	in gene of opp direction, no reads upsstream in same direction, L1 has low mappability so reads are at end of L1
chr5	82228263	82234279	+	ID=FL_L1-2015	L1PA3	34	2362	6017	0.392554	not in gene, but reads upstream in same direction
chr10	102166090	102172241	+	ID=FL_L1-3699	L1PA4	32	1983	6152	0.322334	not in gene, but reads upstream in same direction, looks good in wc though
chr3	111930079	111936206	+	ID=FL_L1-1109	L1PA5	32	1818	6128	0.296671	in gene of opp direction, reads upstream
chr16	54076009	54082036	+	ID=FL_L1-4856	L1HS	32	267	6028	0.0442933	in gene of same direction, reads upstream
chr16	63026273	63032396	-	ID=FL_L1-4875	L1PA3	32	1859	6124	0.30356	not in gene, but reads upstream in same direction, looks good in wc though
chr22	22631183	22637196	-	ID=FL_L1-5209	L1PA3	32	2147	6014	0.357	not in gene, but reads upstream in same direction
chr4	125533093	125539235	-	ID=FL_L1-1648	L1PA4	30	1980	6143	0.322318	not in gene, no reads upstream
chr13	41616445	41622550	-	ID=FL_L1-4392	L1PA5	30	1186	6106	0.194235	not in gene, but reads upstream in same direction
chr10	43021677	43027669	-	ID=FL_L1-3584	L1PA3	29	1633	5993	0.272485	in gene of same direction, reads upstream
chr3	174322965	174329115	+	ID=FL_L1-1255	L1PA3	28	1428	6151	0.232157	not in gene, but reads upstream in same direction
chr2	73948530	73954676	+	ID=FL_L1-0530	L1PA3	28	1917	6147	0.311859	not in gene, but reads upstream in same direction
chrX	73253779	73259910	-	ID=FL_L1-5481	L1PA5	28	2193	6132	0.357632	in gene of same direction, reads upstream
chr4	54079828	54085951	-	ID=FL_L1-1388	L1PA5	28	1782	6124	0.290986	in gene of same direction, reads upstream
chr3	139284207	139290327	-	ID=FL_L1-1181	L1PA4	28	1669	6121	0.272668	in gene of same direction, reads upstream
chr1	114039843	114045879	+	ID=FL_L1-0193	L1HS	27	368	6037	0.0609574	in gene of same direction, reads upstream
chrX	74451773	74457796	+	ID=FL_L1-5491	L1PA3	27	1438	6024	0.238712	not in gene, but reads upstream in same direction
chrX	64598477	64604405	+	ID=FL_L1-5422	L1PA3	27	1835	5929	0.309496	not in gene, but reads upstream in same direction
chr12	31703001	31709139	-	ID=FL_L1-4134	L1PA4	27	1551	6139	0.252647	in gene of same direction, reads upstream
chr9	112991891	112998185	-	ID=FL_L1-3491	L1PA4	26	1593	6295	0.253058	downstream last expressed exon in same direction
chr12	39863457	39869607	-	ID=FL_L1-4167	L1PA4	26	665	6151	0.108113	not in gene, no reads upstream, pile up in nuclear but not pile ups cyto or wc.
chr12	479779	485884	-	ID=FL_L1-4074	L1PA5	26	1548	6106	0.253521	in gene of same direction, reads upstream
chr4	180557684	180563831	+	ID=FL_L1-1780	L1PA3	24	1853	6148	0.301399	not in gene, but reads upstream in same direction
chr14	57567198	57573349	-	ID=FL_L1-4603	L1PA5	24	1698	6152	0.276008	not in gene, but reads upstream in same direction
chr11	6969987	6976112	-	ID=FL_L1-3761	L1PA3	24	1246	6126	0.203395	in gene of opp direction, reads upstream
chr11	11732854	11738978	-	ID=FL_L1-3770	L1PA4	24	881	6125	0.143837	not in gene, but reads upstream in same direction
chr18	14037597	14043711	-	ID=FL_L1-4971	L1PA5	23	1404	6115	0.229599	not in gene, but reads upstream in same direction
chr15	56426817	56432826	-	ID=FL_L1-4731	L1PA2	23	908	6010	0.151082	in gene of same direction, reads upstream
chr4	16558716	16564847	+	ID=FL_L1-1322	L1PA3	22	1309	6132	0.21347	in gene of opp direction, reads upstream
chr5	43402651	43408749	+	ID=FL_L1-1871	L1PA5	22	1321	6099	0.216593	in gene of opp direction, reads upstream
chr8	23231468	23237590	-	ID=FL_L1-2968	L1PA5	22	1274	6123	0.208068	in gene of same direction, reads upstream
chr10	101400325	101406444	-	ID=FL_L1-3698	L1PA5	22	1456	6120	0.237908	not in gene, but reads upstream in same direction
chr18	53382716	53388758	-	ID=FL_L1-5035	L1PA2	22	732	6043	0.121132	not in gene, no reads upstream in sense direction, antisense reads, low mappability
chr11	74598483	74604610	+	ID=FL_L1-3949	L1PA4	20	1164	6128	0.189948	in gene of opp direction, reads upstream
chr5	95890947	95897072	+	ID=FL_L1-2054	L1PA4	20	1193	6126	0.194744	in gene of same direction, reads upstream
chr15	49646431	49652449	+	ID=FL_L1-4712	L1PA2	20	1401	6019	0.232763	in gene of opp direction, reads upstream.
chr16	60010506	60016523	+	ID=FL_L1-4870	L1PA2	20	463	6018	0.0769359	in gene of same direction, pile up in the end
chr7	37202948	37209096	-	ID=FL_L1-2714	L1PA3	20	1416	6149	0.230281	in gene of same direction, reads upstream
chr15	28399918	28406027	-	ID=FL_L1-4677	L1PA5	20	1136	6110	0.185925	in gene of same direction, reads upstream
chr1	60052484	60058617	+	ID=FL_L1-0069	L1PA3	19	1014	6134	0.165308	in gene of same direction, reads upstream
chr7	92971277	92977292	+	ID=FL_L1-2806	L1PA3	19	1507	6016	0.250499	in gene of same direction, reads upstream
chr2	180616664	180622826	-	ID=FL_L1-0746	L1PA5	19	828	6163	0.13435	in gene of same direction, reads upstream
chrX	64444270	64450427	+	ID=FL_L1-5421	L1PA3	18	704	6158	0.114323	not in gene, but reads upstream in same direction
chr11	31762302	31768441	+	ID=FL_L1-3832	L1PA4	18	1030	6140	0.167752	in gene of same direction, reads upstream
chr9	4531072	4537200	+	ID=FL_L1-3303	L1PA4	18	1191	6129	0.194322	in gene of same direction, reads upstream
chr9	108325457	108331580	+	ID=FL_L1-3478	L1PA5	18	1542	6124	0.251796	in gene of same direction, reads upstream
chr1	211626744	211632836	+	ID=FL_L1-0355	L1PA5	18	1449	6093	0.237814	not in gene, but reads upstream in same direction
chr15	82163009	82169040	+	ID=FL_L1-4758	L1PA2	18	743	6032	0.123176	not in gene, lots of reads in opposite direction upstream for a long distance
chr5	49464631	49470793	-	ID=FL_L1-1900	L1PA3	18	1252	6163	0.203148	not in gene, but reads upstream in same direction
chr7	149270911	149277039	-	ID=FL_L1-2921	L1PA5	18	1275	6129	0.208027	in gene of same direction, reads upstream
chr4	26695544	26701646	+	ID=FL_L1-1342	L1PA5	17	750	6103	0.12289	in gene of same direction, reads upstream
chr15	49688181	49694211	+	ID=FL_L1-4713	L1PA2	17	1143	6031	0.189521	in gene of opp direction, reads upstream though
chr11	19156611	19162626	+	ID=FL_L1-3791	L1PA3	17	1036	6016	0.172207	in gene of same direction, reads upstream
chr8	89866870	89873014	-	ID=FL_L1-3156	L1PA3	17	772	6145	0.125631	not in gene, but reads upstream in same direction
chr5	59610314	59616451	-	ID=FL_L1-1945	L1PA4	17	1020	6138	0.166178	in gene of same direction, reads upstream
chr20	25161484	25167620	-	ID=FL_L1-5148	L1PA6	17	1276	6137	0.207919	in gene of same direction, reads upstream
chr4	57197421	57203548	-	ID=FL_L1-1406	L1PA3	17	1355	6128	0.221116	downstream last expressed exon in same direction
chr5	147095409	147101435	-	ID=FL_L1-2187	L1PA2	17	323	6027	0.0535922	in gene of same direction, reads upstream
chr6	26976183	26982349	+	ID=FL_L1-2295	L1PA6	16	1185	6167	0.192152	in gene of same direction, reads upstream
chr7	102421125	102427288	+	ID=FL_L1-2828	L1PA4	16	866	6164	0.140493	in gene of same direction, reads upstream
chr12	51366299	51372437	+	ID=FL_L1-4203	L1PA5	16	887	6139	0.144486	downstream last expressed exon in same direction
chr7	90435809	90441945	+	ID=FL_L1-2793	L1PA4	16	1071	6137	0.174515	in gene of same direction, reads upstream
chr19	28186347	28192495	-	ID=FL_L1-5083	L1PA4	16	1271	6149	0.2067	not in gene, but reads upstream in same direction
chr2	25023193	25029340	-	ID=FL_L1-0437	L1PA4	16	942	6148	0.153221	in gene of opp direction, reads upstream though
chr4	119698248	119704391	-	ID=FL_L1-1632	L1PA6	16	1386	6144	0.225586	in gene of same direction, reads upstream
chr1	48829476	48835599	-	ID=FL_L1-0043	L1PA3	16	906	6124	0.147943	in gene of same direction, reads upstream
chr14	20698734	20704460	-	ID=FL_L1-4492	L1PA4	16	1412	5727	0.246551	not in gene, no reads upstream
chr20	26214314	26220345	+	ID=FL_L1-5152	L1PA2	15	925	6032	0.153349	not in gene, no reads upstream
chr14	66493164	66499308	-	ID=FL_L1-4626	L1PA4	15	1183	6145	0.192514	not in gene, but reads upstream in same direction
chr19	44725367	44731078	-	ID=FL_L1-5109	L1P1	15	1179	5712	0.206408	in gene of same direction, reads upstream
chrX	121011210	121017373	+	ID=FL_L1-5701	L1PA3	14	1188	6164	0.192732	not in gene, but reads upstream in same direction
chr2	168691553	168697699	+	ID=FL_L1-0718	L1PA3	14	972	6147	0.158126	in gene of same direction, reads upstream
chr18	1335223	1341362	+	ID=FL_L1-4949	L1PA5	14	1194	6140	0.194463	in gene of opp direction, reads upstream though
chr10	81715928	81722066	+	ID=FL_L1-3647	L1PA4	14	665	6139	0.108324	not in gene, but reads upstream in same direction
chr3	25370050	25376184	+	ID=FL_L1-0893	L1PA5	14	1066	6135	0.173757	in gene of same direction, reads upstream
chr12	33673705	33679799	+	ID=FL_L1-4139	L1PA6	14	907	6095	0.148811	not in gene, but reads upstream in same direction
chr3	51681878	51687951	+	ID=FL_L1-0951	L1PA6	14	1107	6074	0.182252	in gene of same direction, reads upstream
chr2	63062614	63068633	+	ID=FL_L1-0502	L1PA2	14	1075	6020	0.178571	in gene of same direction, reads upstream
chr3	85202222	85208004	+	ID=FL_L1-1027	L1PA3	14	788	5783	0.136262	in gene of same direction, reads upstream
chr10	37327682	37333827	-	ID=FL_L1-3570	L1PA3	14	1240	6146	0.201757	not in gene, but reads upstream in same direction
chr8	54693104	54699226	-	ID=FL_L1-3047	L1PA4	14	1169	6123	0.190919	in gene of same direction, reads upstream
chr13	30397853	30403974	-	ID=FL_L1-4371	L1PA5	14	1118	6122	0.18262	in gene of same direction, reads upstream
chr14	57804801	57810835	-	ID=FL_L1-4605	L1PA3	14	1230	6035	0.203811	not in gene, no reads upstream, low mappability, downstream reads in cyto but not in L1
chr13	37724090	37730119	-	ID=FL_L1-4381	L1PA2	14	526	6030	0.0872305	not in gene, lots of antisense promoter activity
chr7	141679886	141685914	-	ID=FL_L1-2908	L1PA3	14	755	6029	0.125228	not in gene, no reads upstream, low mappability
chr12	74897302	74903321	-	ID=FL_L1-4269	L1PA3	14	1200	6020	0.199335	not in gene, no reads upstream, low mappability
chr4	128597770	128603911	+	ID=FL_L1-1658	L1PA3	13	756	6142	0.123087	in gene of same direction, reads upstream
chr21	38481377	38487474	+	ID=FL_L1-5199	L1PA4	13	1108	6098	0.181699	in gene of same direction, reads upstream
chr8	120246187	120252156	+	ID=FL_L1-3242	L1PA3	13	887	5970	0.148576	in gene of same direction, reads upstream
chr11	93965691	93971691	-	ID=FL_L1-4002	L1PA2	13	1014	6001	0.168972	no reads upstream
chr5	85561628	85566957	-	ID=FL_L1-2023	L1P1	13	991	5330	0.185929	not in gene, reads upstream
chrY	16021155	16027299	+	ID=FL_L1-5843	L1PA3	12	1057	6145	0.17201	not in gene, reads upstream
chr5	37688818	37694942	+	ID=FL_L1-1847	L1PA6	12	993	6125	0.162122	in gene of same direction, reads upstream
chr10	95280731	95286852	+	ID=FL_L1-3683	L1PA4	12	922	6122	0.150604	in gene of same direction, reads upstream
chr5	65401788	65407907	+	ID=FL_L1-1966	L1PA6	12	765	6120	0.125	not in gene, reads upstream
chr6	119721159	119727270	+	ID=FL_L1-2574	L1PA4	12	945	6112	0.154614	not in gene, no reads usptream for 8 kb
chr8	102438009	102444107	+	ID=FL_L1-3203	L1PA4	12	989	6099	0.162158	not in gene, reads upstream
chr7	12536838	12542864	+	ID=FL_L1-2653	L1PA3	12	876	6027	0.145346	in gene of same direction and starts at same promoter region but reads are concentrated at L1, no reads upstream in same direction
chr17	53579078	53585102	+	ID=FL_L1-4932	L1PA2	12	1049	6025	0.174108	not in gene, no reads usptream in same direction
chr12	29559244	29565405	-	ID=FL_L1-4126	L1PA3	12	916	6162	0.148653	in gene of opp direction, reads upstream though
chr2	67416944	67423099	-	ID=FL_L1-0517	L1PA4	12	824	6156	0.133853	in gene of same direction, reads upstream
chr8	39873917	39880066	-	ID=FL_L1-2998	L1PA5	12	995	6150	0.161789	not in gene, reads upstream
chr6	109855808	109861923	-	ID=FL_L1-2544	L1PA5	12	1001	6116	0.163669	in gene of same direction, but no reads upstream for many kbs
chr5	126225979	126232025	-	ID=FL_L1-2145	L1PA3	12	889	6047	0.147015	in gene of same direction, reads upstream
chr3	97623582	97629617	-	ID=FL_L1-1067	L1PA3	12	364	6036	0.0603048	in gene of opp direction, reads upstream though
chr1	58592128	58598157	-	ID=FL_L1-0060	L1PA2	12	845	6030	0.140133	in gene of same direction, reads upstream
chr4	97330347	97336376	-	ID=FL_L1-1559	L1PA3	12	741	6030	0.122886	in gene of opp direction, reads upstream though
chr10	57442837	57448852	-	ID=FL_L1-3610	L1PA2	12	671	6016	0.111536	not in gene, reads upstream
chr8	115592608	115598600	-	ID=FL_L1-3232	L1PA3	12	825	5993	0.137661	not in gene, no reads upstream in sense direction, antisense reads, low mappability
chr19	37539624	37545402	-	ID=FL_L1-5098	L1PA4	12	1055	5779	0.182558	not in gene, reads upstream
chr4	74225873	74231963	+	ID=FL_L1-1478	L1PA5	11	648	6091	0.106386	not in gene, reads upstream
chr3	125655485	125661512	+	ID=FL_L1-1140	L1PA2	11	730	6028	0.121102	not in gene, reads upstream
chr3	43106267	43112282	+	ID=FL_L1-0941	L1PA2	11	544	6016	0.0904255	not in gene, reads upstream
chr8	99706594	99712746	-	ID=FL_L1-3194	L1PA3	11	705	6153	0.114578	in gene of same direction, reads upstream
chr2	209611215	209617366	-	ID=FL_L1-0797	L1PA3	11	908	6152	0.147594	in gene of opp direction, reads upstream though
chr7	109327194	109333330	-	ID=FL_L1-2844	L1PA4	11	850	6137	0.138504	not in gene, no reads upstream, only in nuclear and wc
chrX	69430253	69436385	-	ID=FL_L1-5456	L1PA4	11	879	6133	0.143323	not in gene, reads upstream
chr1	51352055	51358154	-	ID=FL_L1-0052	L1PA5	11	902	6100	0.147869	in gene of same direction, reads upstream
chr3	156683932	156690234	+	ID=FL_L1-1216	L1PA4	10	850	6303	0.134856	in gene of same direction, reads upstream
chr4	92358649	92364815	+	ID=FL_L1-1539	L1HS	10	522	6167	0.0846441	in gene of same direction, reads upstream
chr19	37607372	37613527	+	ID=FL_L1-5099	L1PA4	10	642	6156	0.104289	in gene of same direction, reads upstream
chr15	78899927	78906072	+	ID=FL_L1-4750	L1PA4	10	895	6146	0.145623	in gene of opp direction, reads upstream though
chr3	112442973	112449114	+	ID=FL_L1-1112	L1PA3	10	731	6142	0.119017	not in gene, reads upstream, but looks good in wc
chr5	45786253	45792394	+	ID=FL_L1-1890	L1PA4	10	842	6142	0.137089	not in gene, reads upstream,
chr2	126583114	126589251	+	ID=FL_L1-0615	L1PA3	10	882	6138	0.143695	not in gene, reads upstream,
chr11	101723221	101729358	+	ID=FL_L1-4024	L1PA3	10	908	6138	0.147931	not in gene, no reads upstream
chr5	37522607	37528739	+	ID=FL_L1-1846	L1PA5	10	914	6133	0.14903	in gene of same direction, reads upstream
chr1	213387244	213393362	+	ID=FL_L1-0358	L1PA4	10	790	6119	0.129106	in gene of same direction, reads upstream
chr11	14682876	14688993	+	ID=FL_L1-3778	L1PA3	10	872	6118	0.14253	in gene of same direction, reads upstream
chr12	76713405	76719506	+	ID=FL_L1-4272	L1PA3	10	707	6102	0.115864	not in gene, no reads upstream
chr3	851060	857098	+	ID=FL_L1-0839	L1PA3	10	819	6039	0.135619	in gene of same direction, reads upstream
chr8	76190603	76196637	+	ID=FL_L1-3118	L1PA4	10	401	6035	0.0664457	small pile up, L1 is in opp orientation to promoter region of a gene in opp direction
chr13	20070930	20076953	+	ID=FL_L1-4358	L1PA2	10	898	6024	0.14907	in gene of opp direction, no reads upstream
chr9	103289511	103295533	+	ID=FL_L1-3465	L1PA2	10	707	6023	0.117383	in gene of same direction, no reads upstream
chr7	35132570	35138584	+	ID=FL_L1-2710	L1PA2	10	735	6015	0.122194	in gene of opp direction, no reads upstream
chr2	57645848	57651854	+	ID=FL_L1-0485	L1PA2	10	786	6007	0.130847	not in gene, no reads upstream, low mappability
chrX	57493558	57498855	+	ID=FL_L1-5379	L1P1	10	663	5298	0.125142	in gene of same direction, reads upstream
chrX	102709473	102715599	-	ID=FL_L1-5628	L1PA4	10	890	6127	0.145259	not in gene, reads upstream,
chr11	81245341	81251463	-	ID=FL_L1-3955	L1PA4	10	715	6123	0.116773	not in gene, reads upstream,
chr3	39408136	39414254	-	ID=FL_L1-0928	L1PA4	10	869	6119	0.142017	not in gene, reads upstream,
chr5	162543863	162549974	-	ID=FL_L1-2231	L1PA5	10	627	6112	0.102585	not in gene, reads upstream,
chr1	105477771	105483802	-	ID=FL_L1-0180	L1PA3	10	672	6032	0.111406	not in gene, reads upstream,
chr11	43367652	43373668	-	ID=FL_L1-3864	L1PA2	10	322	6017	0.053515	not in gene, reads upstream,
chr1	175971491	175977503	-	ID=FL_L1-0293	L1PA2	10	628	6013	0.10444	in gene of same direction, reads upstream
chr8	62180575	62186573	-	ID=FL_L1-3072	L1PA2	10	794	5999	0.132355	not in gene, no reads upstream, low mappability
chr8	119560777	119566927	+	ID=FL_L1-3239	L1PA3	8	525	6151	0.085352	in gene of opp direction, no reads upstream
chr14	55337083	55343223	+	ID=FL_L1-4594	L1PA4	8	735	6141	0.119687	in gene of opp direction, no reads upstream
chr10	38284372	38290379	+	ID=FL_L1-3576	L1PA2	6	461	6008	0.076731	not in gene, no reads upstream
chrX	48291860	48297076	+	ID=FL_L1-5310	L1PA5	4	400	5217	0.0766724	not in gene, no reads upstream
chr20	110606	116651	+	ID=FL_L1-5112	L1PA2	2	200	6046	0.0330797	not in gene, no reads upstream, low mappability
chr9	9931214	9937237	+	ID=FL_L1-3320	L1PA3	2	177	6024	0.0293825	in gene of same direction, no reads upstream
chr4	168779033	168785054	+	ID=FL_L1-1756	L1PA3	4	334	6022	0.0554633	not in gene, no reads upstream, antisense promoter reads though
chr10	1267357	1273495	-	ID=FL_L1-3511	L1PA4	2	191	6139	0.0311126	in gene of same direction, no reads upstream, some antisense promoter reads
chr3	27857475	27863474	-	ID=FL_L1-0902	L1PA7	8	544	6000	0.0906667	in gene of opp direction, no reads upstream, antisense promoter activity indicated
chr6	65099654	65105689	+	ID=FL_L1-2368	L1PA2	2	200	6036	0.0331345	in gene of opp direction, no reads upstream
chr6	85336076	85342084	+	ID=FL_L1-2456	L1PA2	9	787	6009	0.13097	not in gene, no reads upstream, antisense promoter activity
chr5	84953412	84959459	-	ID=FL_L1-2022	L1PA2	4	356	6048	0.0588624	not in gene, lots of antisense promoter activity
chr8	70263621	70269666	-	ID=FL_L1-3099	L1PA3	6	600	6046	0.0992392	not in gene, lots of antisense promoter activity
chr16	21053994	21060022	-	ID=FL_L1-4808	L1PA2	4	267	6029	0.044286	in gene of same direction , but no reads upstream
chr12	64681130	64687157	-	ID=FL_L1-4242	L1PA2	4	364	6028	0.0603849	in gene of same direction, though no reads upstream in same direction, evidence of antisense activity
chr12	80537836	80543856	-	ID=FL_L1-4282	L1PA3	2	200	6021	0.0332171	not in gene, no reads upstream, low mappability
chr7	39047128	39053152	-	ID=FL_L1-2716	L1PA2	6	492	6025	0.0816597	in gene of opp direction, no reads upstream, antisense activity
chr4	128510086	128516117	+	ID=FL_L1-1656	L1PA2	2	200	6032	0.0331565	not in gene, no reads usptream in same direction
chr4	165271905	165277928	+	ID=FL_L1-1741	L1PA2	4	400	6024	0.0664011	in gene of opp direction, no reads upstream, antisense promoter activity
chr12	109434756	109440778	+	ID=FL_L1-4337	L1PA2	2	200	6023	0.033206	in gene of opp direction, no reads upstream, low mappability
chrX	106607569	106613579	+	ID=FL_L1-5647	L1PA2	6	522	6011	0.0868408	not in gene, no reads usptream in same direction, low mappability
chr9	18711236	18717228	+	ID=FL_L1-3338	L1PA3	2	200	5993	0.0333723	in gene of same direction, though no reads upstream
chr6	99150936	99156205	+	ID=FL_L1-2512	L1HS	2	200	5270	0.0379507	not in gene, no reads usptream in same direction, low mappability
chr10	20814624	20820767	-	ID=FL_L1-3532	L1PA4	2	200	6144	0.0325521	not in gene, no reads usptream
chr12	103220956	103226986	-	ID=FL_L1-4325	L1PA2	1	85	6031	0.0140938	not in gene, no reads upstream in same direction for 5 kb
chr1	146793522	146799541	-	ID=FL_L1-0228	L1PA3	6	590	6020	0.0980066	in gene of same direction, but minimal reads upstream
chr1	43580199	43586164	-	ID=FL_L1-0029	L1PA2	4	208	5966	0.0348642	not in gene, no reads upstream in same direction, lots of antisense activity
chr2	174392018	174398045	-	ID=FL_L1-0728	L1PA3	4	400	6028	0.066357	not in gene, no reads upstream, antisense promoter activity
chrX	91007800	91013827	+	ID=FL_L1-5588	L1PA3	8	614	6028	0.101858	not in gene, no reads upstream, low mappability
chr12	31316009	31322028	+	ID=FL_L1-4133	L1PA3	8	637	6020	0.105814	not in gene, no reads upstream, low mappability
chr3	22779227	22785245	-	ID=FL_L1-0886	L1PA3	6	305	6019	0.0506729	not in gene, no reads upstream in L1 direction
chr8	47930335	47936375	+	ID=FL_L1-3020	L1PA3	4	400	6041	0.0662142	not in gene, no reads upstream in L1 direction
chr5	111321701	111327808	-	ID=FL_L1-2104	L1PA3	4	328	6108	0.0537001	in gene of opp direction, no reads upstream
chr7	31659231	31665396	+	ID=FL_L1-2693	L1PA3	4	400	6166	0.0648719	in gene of same direction, no reads upstream
chr8	98601814	98607947	-	ID=FL_L1-3189	L1PA3	2	200	6134	0.0326052	not in gene, no reads usptream
chr1	79976960	79982965	-	ID=FL_L1-0117	L1PA3	4	400	6006	0.0666001	not in gene, no reads upstream in L1 direction
chr15	82090274	82096304	+	ID=FL_L1-4757	L1PA2	6	600	6031	0.099486	not in gene, no reads upstream in same direction, antisense promoter activity
chr1	146894946	146900972	+	ID=FL_L1-0231	L1PA2	6	386	6027	0.0640451	in gene of opp direction, no reads upstream in same direction
chr15	98634769	98640793	+	ID=FL_L1-4790	L1PA3	4	368	6025	0.0610788	not in gene, no reads upstream
chr15	23959219	23965240	+	ID=FL_L1-4673	L1PA3	4	355	6022	0.0589505	not in gene, no reads upstream in same direction, antisense promoter activity
chr3	188735019	188741042	-	ID=FL_L1-1274	L1PA3	4	400	6024	0.0664011	not in gene, lots of antisense activity
chr2	186729325	186735343	+	ID=FL_L1-0761	L1PA2	6	552	6019	0.0917096	not in gene, low mappability, lots of antisense activity
chr3	162123655	162129681	-	ID=FL_L1-1233	L1PA2	2	200	6027	0.033184	not in gene, low mappability
chr1	176277532	176283546	-	ID=FL_L1-0295	L1PA3	2	195	6015	0.032419	not in gene, low mappability
chr3	87141401	87147539	-	ID=FL_L1-1033	L1PA4	2	200	6139	0.0325786	in gene of opp direction, no reads upstream
chrX	147204986	147210992	-	ID=FL_L1-5769	L1PA3	4	400	6007	0.066589	not in gene, low mappability, antisense promoter actvity
chr8	129726600	129732634	+	ID=FL_L1-3262	L1PA2	2	147	6035	0.0243579	not in gene, low mappability
chr1	181244999	181251128	+	ID=FL_L1-0308	L1PA4	2	200	6130	0.0326264	not in gene,no reads upstream
chr5	130233260	130239362	+	ID=FL_L1-2158	L1PA3	4	394	6103	0.0645584	not in gene, no reads usptream in same direction, antisense activity
chr7	76357803	76363830	+	ID=FL_L1-2766	L1PA3	8	471	6028	0.0781354	not in gene, low mappability, antisense activity
chr10	93509375	93515395	+	ID=FL_L1-3682	L1PA3	6	600	6021	0.0996512	not in gene, no reads usptream
chr3	112377994	112384011	-	ID=FL_L1-1111	L1PA3	2	133	6018	0.0221004	not in gene, no reads upstream, antisense promoter activity
chr1	146874115	146880259	+	ID=FL_L1-0230	L1PA4	2	166	6145	0.0270138	in gene of opp direction, no reads upstream in same direction
chr16	60556650	60562694	+	ID=FL_L1-4871	L1PA2	2	200	6045	0.0330852	not in gene, low mappability, antisense activity
chr7	32504143	32510177	+	ID=FL_L1-2697	L1PA3	5	377	6035	0.0624689	not in gene, no reads usptream in same direction, antisense activity, low mappability
chr5	16335520	16341549	+	ID=FL_L1-1813	L1PA2	4	245	6030	0.0406302	not in gene, low mappability
chr4	167491132	167497159	+	ID=FL_L1-1748	L1HS	7	353	6028	0.0585601	not in gene, low mappability, no reads upstream
chr2	229432976	229438997	+	ID=FL_L1-0828	L1PA2	6	536	6022	0.089007	not in gene, low mappability, antisense activity
chrX	77721723	77727888	-	ID=FL_L1-5537	L1PA4	2	200	6166	0.0324359	not in gene, no reads usptream in same direction
chr5	25077763	25083794	-	ID=FL_L1-1821	L1PA3	6	524	6032	0.08687	not in gene, antisense activity, low mappability
chr6	72536419	72542435	-	ID=FL_L1-2383	L1PA3	2	200	6017	0.0332392	not in gene, no reads upstream
chr6	95578758	95584161	-	ID=FL_L1-2502	L1P1	2	45	5404	0.0083272	not in gene, low mappability
chr3	169397276	169403305	+	ID=FL_L1-1247	L1PA2	2	200	6030	0.0331675	not in gene, no reads usptream in same direction, low mappability
chr7	113382961	113388955	+	ID=FL_L1-2860	L1PA2	4	379	5995	0.0632193	not in gene, no reads upstream, antisense activity, low mappability
chr1	186126622	186132692	-	ID=FL_L1-0320	L1PA3	2	200	6071	0.0329435	in gene of opp direction, no reads upstream
chr3	53399324	53405352	-	ID=FL_L1-0952	L1PA2	6	406	6029	0.0673412	not in gene, no reads upstream, low mappability
chr2	231201785	231207228	-	ID=FL_L1-0830	L1HS	2	200	5444	0.0367377	in gene of opp direction, no reads upstream in L1 direction
chr4	171352534	171358575	+	ID=FL_L1-1764	L1PA3	2	137	6042	0.0226746	not in gene, no reads upstream, low mappability
chr7	43098696	43104715	+	ID=FL_L1-2720	L1PA2	4	388	6020	0.0644518	not in gene, no reads upstream, low mappability, antisense activity
chr14	57578932	57584932	+	ID=FL_L1-4604	L1PA2	2	156	6001	0.0259957	not in gene, no reads upstream, low mappability, antisense activity
chr6	55228235	55234265	-	ID=FL_L1-2343	L1PA2	8	459	6031	0.0761068	in gene of opp direction, no reads upstream in L1 direction, low mappability
chr7	25081480	25087510	-	ID=FL_L1-2682	L1HS	3	176	6031	0.0291826	not in gene, no reads upstream, low mappability
chr14	27098475	27104505	-	ID=FL_L1-4512	L1PA2	2	191	6031	0.0316697	in gene of opp direction, no reads upstream in L1 direction, low mappability
chr18	53554644	53560670	-	ID=FL_L1-5036	L1PA3	4	397	6027	0.0658702	in gene of same direction, no reads upstream in same direction, lots of antisense activity, low mappability
chr1	172950420	172956444	-	ID=FL_L1-0280	L1PA2	2	164	6025	0.0272199	not in gene, upstream reads in opp direction, low mappability, antisense activity
chr8	62027935	62033953	-	ID=FL_L1-3070	L1PA3	2	200	6019	0.0332281	not in gene, low mappability, antisense activity
chr7	103916979	103923138	+	ID=FL_L1-2832	L1PA3	4	400	6160	0.0649351	not in gene, no reads upstream
chr9	27690518	27696576	+	ID=FL_L1-3362	L1PA2	4	330	6059	0.0544644	not in gene, low mappability, antisense activity
chr7	85969525	85975549	+	ID=FL_L1-2784	L1PA2	2	200	6025	0.033195	not in gene, low mappability, antisense activity
chr2	118380830	118386852	+	ID=FL_L1-0598	L1PA3	2	173	6023	0.0287232	not in gene, low mappability, antisense activity
chr8	123256658	123262675	+	ID=FL_L1-3253	L1PA2	4	361	6018	0.0599867	not in gene, low mappability, antisense activity
chr3	26280574	26286703	-	ID=FL_L1-0895	L1PA3	2	163	6130	0.0265905	not in gene, no reads upstream
chr10	84103819	84109842	-	ID=FL_L1-3655	L1PA2	2	183	6024	0.0303785	in gene of opp direction, no reads upsteram in same direction
chr1	119394975	119401003	+	ID=FL_L1-0209	L1HS	2	170	6029	0.028197	not in gene, low mappability, no reads upstream
chr3	58827881	58833905	+	ID=FL_L1-0969	L1PA2	4	400	6025	0.06639	in gene of same direction, but no reads upstream, low mappability, antisense activity
chr18	1516191	1522239	-	ID=FL_L1-4950	L1PA2	2	114	6049	0.0188461	not in gene, low mappability, no reads upstream
chr18	57071172	57077202	-	ID=FL_L1-5041	L1PA2	7	342	6031	0.056707	not in gene, low mappability, no reads upstream
chr9	1223885	1229900	+	ID=FL_L1-3296	L1PA2	2	168	6016	0.0279255	not in gene, low mappability, no reads upstream in same direction
chr4	154899233	154905375	-	ID=FL_L1-1719	L1PA4	2	139	6143	0.0226274	not in gene, no reads upstream in same direction
chr15	97833401	97839543	-	ID=FL_L1-4787	L1PA3	2	119	6143	0.0193716	not in gene, no reads upstream in same direction, antisene activity
chr5	25113847	25119863	-	ID=FL_L1-1822	L1PA2	2	168	6017	0.0279209	not in gene, low mappability, no reads upstream in same direction
chr12	5225593	5231594	-	ID=FL_L1-4080	L1PA2	2	200	6002	0.0333222	not in gene, low mappability, no reads upstream in same direction, lots of antisense activity
