# Supplementary material for: Comparative analysis on the expression of L1 loci using various RNA-Seq preparations
Source: Mob DNA. 2020 Jan 6;11:2. doi: 10.1186/s13100-019-0194-z (PMC6945437; doi:10.1186/s13100-019-0194-z)
Supplement: Supplementary file 2 — Additional file 2. FPKM values for manually curated true L1 expression. [file 13100_2019_194_MOESM2_ESM.xlsx]

## Sheet: Sheet1
	Normalize by FPKM value x 10^2
L1 loci ID	22RvI_cyto_1	22RvI_cyto_2	22RvI_wc_1	22RvI_wc_2	22RvI_nuc_2
L1-0029	2.37126	3.13251	9.40702	17.3462	1.50489
L1-0104	3.31976	3.13251	2.76677	9.00667
L1-0117	0	1.04417	4.42683	9.34025	1.50489
L1-0139	1.42276	1.04417	3.87348	4.00296
L1-0199	0	3.39355	5.53354	4.67012
L1-0209	1.42276	0.522084	0.553354	3.66938	0.752447
L1-0228	0	6.26501	0	20.0148	2.25734
L1-0230	0.948504	1.56625	2.76677	6.00445	0.752447
L1-0231	1.42276	2.08834	4.98018	8.67309	2.25734
L1-0271	0	0	0	4.00296
L1-0280	0	0.522084	0	4.67012	0.752447
L1-0295	1.42276	1.56625	3.32012	8.00593	0.752447
L1-0308	0.948504	1.04417	2.76677	6.67161	0.752447
L1-0320	0	1.04417	0	5.33729	0.752447
L1-0344	1.42276	2.08834	3.32012	6.33803
L1-0398	0	1.04417	0	7.67235
L1-0431	1.89701	1.56625	3.87348	5.67087
L1-0454	1.42276	0	4.98018	8.00593
L1-0485	0	0.522084	0	4.67012	3.76224
L1-0489	0	1.56625	0	8.67309
L1-0598	0	1.56625	0	4.00296	0.752447
L1-0602	0	1.04417	0	6.67161
L1-0615	3.79402	0	0	0
L1-0645	0	3.13251	4.98018	10.6746
L1-0698	2.37126	2.61042	6.36357	12.6761
L1-0728	3.79402	1.56625	6.64025	12.6761	1.50489
L1-0761	0	2.34938	3.32012	8.00593	2.25734
L1-0828	0	1.56625	0	6.00445	2.25734
L1-0829	0	0	0	3.3358
L1-0830	0	0.261042	0	5.0037	0.752447
L1-0862	3.31976	0.261042	2.21342	9.67383
L1-0874	0	1.04417	2.76677	4.67012
L1-0881	0.948504	2.34938	4.42683	5.33729
L1-0886	3.31976	1.56625	3.32012	10.6746	2.25734
L1-0895	0	1.04417	4.42683	4.00296	0.752447
L1-0902	3.79402	3.65459	5.53354	13.6768	3.00979
L1-0952	0	1.82729	0	5.0037	2.25734
L1-0969	0.474252	0.522084	2.76677	3.66938	1.50489
L1-1033	0.948504	1.04417	3.32012	7.33877	0.752447
L1-1111	2.84551	1.56625	4.42683	6.67161	0.752447
L1-1112	0	0	0	15.3447
L1-1233	0.948504	1.04417	3.32012	8.00593	0.752447
L1-1247	0.948504	1.56625	2.76677	5.33729	0.752447
L1-1274	2.84551	2.08834	6.64025	8.67309	1.50489
L1-1305	2.84551	0	1.10671	6.00445
L1-1399	0	2.61042	0	0
L1-1601	0	2.08834	0	10.6746
L1-1648	0.474252	1.04417	3.32012	6.00445	11.2867
L1-1656	1.89701	2.61042	6.64025	6.67161	0.752447
L1-1685	0	0	4.98018	21.3491
L1-1719	0	0	0	3.3358	0.752447
L1-1722	0	2.08834	0	12.6761
L1-1735	0	1.82729	0	6.00445
L1-1741	1.89701	2.61042	3.32012	6.67161	1.50489
L1-1748	0	1.30521	0	6.00445	2.63357
L1-1756	4.74252	3.65459	8.85366	16.0119	1.50489
L1-1764	1.42276	0.522084	2.76677	4.67012	0.752447
L1-1767	0	1.56625	4.42683	3.3358
L1-1813	0	0.522084	0	6.00445	1.50489
L1-1819	0	2.61042	0	2.66864
L1-1821	2.84551	2.34938	6.08689	6.00445	2.25734
L1-1822	0	1.04417	0	3.3358	0.752447
L1-2022	2.84551	3.13251	7.1936	11.0082	1.50489
L1-2065	2.37126	1.56625	0	4.67012
L1-2104	1.42276	2.08834	3.87348	10.0074	1.50489
L1-2126	0	0.522084	0	4.67012
L1-2158	1.42276	2.08834	3.32012	6.67161	1.50489
L1-2169	0	0	0	4.67012
L1-2170	1.42276	0	3.32012	0
L1-2276	3.79402	0	0	0
L1-2343	0	1.56625	0	4.67012	3.00979
L1-2368	1.89701	3.13251	2.76677	7.33877	0.752447
L1-2383	0.948504	0.522084	3.87348	6.00445	0.752447
L1-2456	5.69102	3.13251	3.87348	18.0133	3.38601
L1-2502	1.42276	0.261042	3.32012	6.00445	0.752447
L1-2503	0.948504	0	3.87348	0
L1-2512	3.31976	2.61042	8.02363	5.67087	0.752447
L1-2544	0	2.61042	0	3.3358	4.51468
L1-2568	2.84551	1.56625	2.21342	3.66938
L1-2574	0	1.04417	0	0.667161	4.51468
L1-2630	0	0	0	4.00296
L1-2653	8.53653	6.52605	7.74695	22.6835	4.51468
L1-2682	1.42276	0	3.32012	4.67012	1.12867
L1-2693	1.89701	2.08834	3.32012	9.34025	1.50489
L1-2697	1.42276	1.56625	5.53354	6.00445	1.88112
L1-2710	0	0.522084	0	0.667161	3.76224
L1-2712	0	3.13251	0	4.00296
L1-2716	3.31976	2.87146	5.53354	15.6783	2.25734
L1-2720	0	1.04417	0	4.67012	1.50489
L1-2735	2.37126	0	3.87348	4.33654
L1-2766	0	1.04417	0	6.67161	3.00979
L1-2770	0	0	0	4.00296
L1-2784	0.948504	1.82729	3.32012	4.00296	0.752447
L1-2823	0	1.56625	0	3.3358	30.0979
L1-2830	22.0527	17.7509	59.2089	83.0615	13.9203
L1-2832	0	0	0	4.00296	1.50489
L1-2844	0	0	0	0.667161	4.13846
L1-2860	2.84551	1.56625	3.32012	5.33729	1.50489
L1-2876	0	0	4.42683	0
L1-2908	0	2.61042	4.42683	10.6746	5.26713
L1-2967	0	2.08834	0	3.3358
L1-2976	0.948504	2.08834	4.42683	5.33729
L1-3020	2.84551	1.56625	6.08689	10.0074	1.50489
L1-3022	0	3.91563	0	6.00445	13.9203
L1-3070	0	0.522084	0	4.67012	0.752447
L1-3072	4.74252	2.61042	6.08689	21.3491	3.76224
L1-3099	1.89701	3.13251	6.91692	11.3417	2.25734
L1-3134	2.37126	1.04417	9.96037	14.0104
L1-3161	0	2.08834	0	3.3358
L1-3189	1.89701	1.56625	2.76677	9.34025	0.752447
L1-3220	2.84551	0	2.21342	0
L1-3232	2.84551	3.65459	3.32012	16.679	4.51468
L1-3239	3.79402	5.22084	15.4939	23.3506	3.00979
L1-3253	0.948504	0	2.76677	4.00296	1.50489
L1-3262	3.79402	0.522084	4.15015	7.00519	0.752447
L1-3266	1.42276	0	2.76677	12.0089
L1-3296	0	0.522084	0	3.3358	0.752447
L1-3312	1.42276	0	2.76677	0
L1-3320	0	3.65459	0	6.00445	0.752447
L1-3338	0	2.61042	2.76677	1.33432	0.752447
L1-3362	0	1.04417	2.76677	4.00296	1.50489
L1-3413	0	10.1806	0	33.358	41.0084
L1-3465	4.74252	4.17667	0	18.3469	3.76224
L1-3466	0	2.61042	0	5.33729
L1-3467	0	0.522084	0	3.3358
L1-3511	0	3.65459	2.76677	10.0074	0.752447
L1-3532	0	2.61042	0	10.0074	0.752447
L1-3576	5.69102	4.9598	11.6204	17.3462	2.25734
L1-3655	0	0.522084	0	4.00296	0.752447
L1-3682	2.84551	0.522084	6.64025	6.67161	2.25734
L1-3699	8.53653	0	0	30.3558
L1-3700	0	1.82729	0	4.00296
L1-3726	0	0	0	7.33877
L1-3749	1.89701	1.56625	3.87348	4.67012
L1-3759	1.42276	0	3.87348	0
L1-3798	0	2.08834	0	4.00296
L1-3828	0.948504	0	3.87348	0
L1-4002	2.84551	3.13251	5.53354	6.67161
L1-4024	3.79402	2.61042	5.53354	12.6761	3.76224
L1-4080	0	0	0	3.3358	0.752447
L1-4113	0.948504	1.04417	4.42683	5.33729
L1-4117	0	1.04417	2.76677	9.34025
L1-4133	1.89701	1.56625	6.08689	10.6746	3.00979
L1-4167	2.84551	4.17667	7.74695	18.0133	9.78181
L1-4183	1.89701	2.08834	4.98018	8.33951
L1-4242	0.948504	3.13251	4.98018	3.3358	1.50489
L1-4269	4.74252	7.57022	8.85366	11.3417	5.26713
L1-4272	3.79402	3.13251	11.6204	16.679	3.76224
L1-4282	3.31976	3.13251	1.66006	10.6746	0.752447
L1-4325	0	2.61042	0	6.00445	0.376224
L1-4326	0	0	0	7.33877
L1-4337	1.89701	2.61042	3.87348	9.34025	0.752447
L1-4358	3.08264	4.69876	7.74695	21.6827	3.76224
L1-4381	0	3.13251	0	8.00593	5.26713
L1-4399	1.89701	0.522084	2.76677	3.3358
L1-4472	0	0.522084	0	4.67012
L1-4492	0	2.08834	0	3.3358	6.01958
L1-4512	0	0	0	4.67012	0.752447
L1-4593	0	0.522084	0	4.67012
L1-4594	1.89701	5.22084	3.87348	14.6775	3.00979
L1-4604	0	0.783126	0	4.67012	0.752447
L1-4605	3.31976	0	7.74695	8.67309	5.26713
L1-4673	0	0.522084	0	8.67309	1.50489
L1-4723	0	1.56625	0	3.3358
L1-4757	2.84551	1.56625	3.87348	8.67309	2.25734
L1-4758	0	1.04417	0	10.0074	6.77202
L1-4787	0	0	0	3.3358	0.752447
L1-4790	3.79402	2.08834	6.08689	8.67309	1.50489
L1-4808	2.84551	3.13251	2.76677	10.0074	1.50489
L1-4810	0	0	0	5.33729
L1-4871	2.37126	1.56625	3.32012	6.00445	0.752447
L1-4932	3.79402	2.61042	8.30031	13.3432	4.51468
L1-4948	0.474252	0.522084	3.32012	3.3358
L1-4950	0	1.04417	0	3.66938	0.752447
L1-5035	1.89701	8.87543	13.8338	37.6946	8.27692
L1-5036	0	0.522084	0	4.67012	1.50489
L1-5041	0	0.522084	0	3.66938	2.63357
L1-5052	1.89701	0	2.76677	0
L1-5112	3.31976	4.17667	2.21342	8.67309	0.752447
L1-5152	2.37126	1.04417	6.08689	8.67309	5.64335
L1-5156	0	1.04417	0	8.00593
L1-5219_HS	1.65988	0.522084	3.32012	11.3417	12.7916
L1-5310	3.79402	4.69876	7.74695	17.6798	1.50489
L1-5485	0	0	3.87348	9.34025
L1-5537	0	2.08834	0	6.00445	0.752447
L1-5576	0.948504	0	5.53354	0
L1-5588	0.948504	2.08834	3.87348	12.0089	3.00979
L1-5641	0	0	0	4.00296
L1-5647	2.37126	2.61042	3.87348	6.00445	2.25734
L1-5769	0.474252	1.04417	3.87348	7.33877	1.50489
L1-5801	0.948504	0	3.32012	3.3358
