# Supplementary material for: Comparative analysis on the expression of L1 loci using various RNA-Seq preparations
Source: Mob DNA. 2020 Jan 6;11:2. doi: 10.1186/s13100-019-0194-z (PMC6945437; doi:10.1186/s13100-019-0194-z)
Supplement: Supplementary file 3 — Additional file 3. Exon:Intron ratio calculations: A) whole-cell RNA-Seq data from replicate 1, B) cytoplasmic RNA-Seq data from replicate 1, C) whole-cell RNA-Seq data from replicate 2, D) cytoplasmic RNA-Seq data from replicate 2, and E) nuclear RNA-Seq data from replicate 2. The number of mapped reads from the RNA-Seq sample of interest to the exons and introns of different housekeeping genes like B2M, GAPDH, GUSB, HPRT, PGK1, TK1 are in column J. The sum of exon reads and intron reads for each gene are in column N. The ratio of exon:intron calculations are in column O. The average of these ratios per Seq sample are found in column O, row 98. [file 13100_2019_194_MOESM3_ESM.zip › SuppFile3B.xlsx]

## Sheet: 22RvI-cyto-1
chr15	HG19_refseq	exons	45003684	45003811	.	+	.	B2M	0
chr15	HG19_refseq	exons	45007620	45007899	.	+	.	B2M	448
chr15	HG19_refseq	exons	45008526	45008554	.	+	.	B2M	0
chr15	HG19_refseq	exons	45009804	45010357	.	+	.	B2M	1548				1996
chr15	HG19_refseq	introns	45003811	45007620	.	+	.	B2M	5
chr15	HG19_refseq	introns	45007899	45008526	.	+	.	B2M	34
chr15	HG19_refseq	introns	45008554	45009804	.	+	.	B2M	14				53	37.6604
chr12	HG19_refseq	exons	6645659	6645759	.	+	.	GAPDH	75
chr12	HG19_refseq	exons	6645849	6645956	.	+	.	GAPDH	239
chr12	HG19_refseq	exons	6646085	6646176	.	+	.	GAPDH	7
chr12	HG19_refseq	exons	6646266	6646382	.	+	.	GAPDH	376
chr12	HG19_refseq	exons	6646474	6646556	.	+	.	GAPDH	8
chr12	HG19_refseq	exons	6646749	6647162	.	+	.	GAPDH	37956
chr12	HG19_refseq	exons	6647266	6647541	.	+	.	GAPDH	11107				49768
chr12	HG19_refseq	introns	6644635	6645659	.	+	.	GAPDH	78
chr12	HG19_refseq	introns	6645759	6645849	.	+	.	GAPDH	92
chr12	HG19_refseq	introns	6645956	6646085	.	+	.	GAPDH	125
chr12	HG19_refseq	introns	6646176	6646266	.	+	.	GAPDH	65
chr12	HG19_refseq	introns	6646382	6646474	.	+	.	GAPDH	94
chr12	HG19_refseq	introns	6646556	6646749	.	+	.	GAPDH	494
chr12	HG19_refseq	introns	6647162	6647266	.	+	.	GAPDH	1733				2681	18.5632
chr7	HG19_refseq	exons	65425671	65426050	.	-	.	GUSB	247
chr7	HG19_refseq	exons	65429309	65429445	.	-	.	GUSB	8
chr7	HG19_refseq	exons	65432717	65432894	.	-	.	GUSB	24
chr7	HG19_refseq	exons	65435268	65435353	.	-	.	GUSB	0
chr7	HG19_refseq	exons	65439281	65439428	.	-	.	GUSB	15
chr7	HG19_refseq	exons	65439512	65439691	.	-	.	GUSB	36
chr7	HG19_refseq	exons	65439905	65440058	.	-	.	GUSB	10
chr7	HG19_refseq	exons	65441001	65441189	.	-	.	GUSB	21
chr7	HG19_refseq	exons	65444385	65444528	.	-	.	GUSB	12
chr7	HG19_refseq	exons	65444820	65444898	.	-	.	GUSB	71
chr7	HG19_refseq	exons	65445210	65445396	.	-	.	GUSB	29
chr7	HG19_refseq	exons	65446960	65447301	.	-	.	GUSB	110				583
chr7	HG19_refseq	introns	65426050	65429309	.	-	.	GUSB	53
chr7	HG19_refseq	introns	65429445	65432717	.	-	.	GUSB	12
chr7	HG19_refseq	introns	65432894	65435268	.	-	.	GUSB	11
chr7	HG19_refseq	introns	65435353	65439281	.	-	.	GUSB	15
chr7	HG19_refseq	introns	65439428	65439512	.	-	.	GUSB	4
chr7	HG19_refseq	introns	65439691	65439905	.	-	.	GUSB	17
chr7	HG19_refseq	introns	65440058	65441001	.	-	.	GUSB	14
chr7	HG19_refseq	introns	65440058	65444820	.	-	.	GUSB	136
chr7	HG19_refseq	introns	65441189	65444385	.	-	.	GUSB	11
chr7	HG19_refseq	introns	65441189	65445210	.	-	.	GUSB	112
chr7	HG19_refseq	introns	65444528	65444713	.	-	.	GUSB	4
chr7	HG19_refseq	introns	65444898	65445210	.	-	.	GUSB	17
chr7	HG19_refseq	introns	65445396	65446960	.	-	.	GUSB	16				422	1.38152
chrX	HG19_refseq	exons	133594174	133594368	.	+	.	HPRT	118
chrX	HG19_refseq	exons	133607388	133607495	.	+	.	HPRT	4
chrX	HG19_refseq	exons	133609210	133609394	.	+	.	HPRT	164
chrX	HG19_refseq	exons	133620494	133620560	.	+	.	HPRT	0
chrX	HG19_refseq	exons	133624217	133624235	.	+	.	HPRT	0
chrX	HG19_refseq	exons	133627537	133627620	.	+	.	HPRT	0
chrX	HG19_refseq	exons	133632419	133632466	.	+	.	HPRT	0
chrX	HG19_refseq	exons	133632637	133632714	.	+	.	HPRT	0
chrX	HG19_refseq	exons	133634059	133634698	.	+	.	HPRT	1131				1417
chrX	HG19_refseq	introns	133594368	133607388	.	+	.	HPRT	24
chrX	HG19_refseq	introns	133607495	133609210	.	+	.	HPRT	19
chrX	HG19_refseq	introns	133609394	133620494	.	+	.	HPRT	7
chrX	HG19_refseq	introns	133620560	133624217	.	+	.	HPRT	4
chrX	HG19_refseq	introns	133624235	133627537	.	+	.	HPRT	2
chrX	HG19_refseq	introns	133627620	133632419	.	+	.	HPRT	14
chrX	HG19_refseq	introns	133632466	133632637	.	+	.	HPRT	0
chrX	HG19_refseq	introns	133632714	133634059	.	+	.	HPRT	20				90	15.7444
chrX	HG19_refseq	exons	77359665	77359902	.	+	.	PGK1	212
chrX	HG19_refseq	exons	77365363	77365414	.	+	.	PGK1	0
chrX	HG19_refseq	exons	77369240	77369396	.	+	.	PGK1	309
chrX	HG19_refseq	exons	77369512	77369657	.	+	.	PGK1	173
chrX	HG19_refseq	exons	77372808	77372912	.	+	.	PGK1	6
chrX	HG19_refseq	exons	77373547	77373667	.	+	.	PGK1	36
chrX	HG19_refseq	exons	77378331	77378446	.	+	.	PGK1	80
chrX	HG19_refseq	exons	77378691	77378871	.	+	.	PGK1	246
chrX	HG19_refseq	exons	77380370	77380548	.	+	.	PGK1	328
chrX	HG19_refseq	exons	77380823	77380922	.	+	.	PGK1	68
chrX	HG19_refseq	exons	77381286	77382324	.	+	.	PGK1	2783				4241
chrX	HG19_refseq	introns	77359902	77365363	.	+	.	PGK1	35
chrX	HG19_refseq	introns	77365414	77369240	.	+	.	PGK1	42
chrX	HG19_refseq	introns	77369396	77369512	.	+	.	PGK1	41
chrX	HG19_refseq	introns	77369657	77372808	.	+	.	PGK1	9
chrX	HG19_refseq	introns	77372912	77373547	.	+	.	PGK1	13
chrX	HG19_refseq	introns	77373667	77378331	.	+	.	PGK1	40
chrX	HG19_refseq	introns	77378446	77378691	.	+	.	PGK1	33
chrX	HG19_refseq	introns	77378871	77380370	.	+	.	PGK1	61
chrX	HG19_refseq	introns	77380548	77380823	.	+	.	PGK1	28
chrX	HG19_refseq	introns	77380922	77381286	.	+	.	PGK1	104				406	10.4458
chr17	HG19_refseq	exons	76170159	76171031	.	-	.	TK1	8787
chr17	HG19_refseq	exons	76170159	76170869	.	-	.	TK1	8007
chr17	HG19_refseq	exons	76171130	76171250	.	-	.	TK1	147
chr17	HG19_refseq	exons	76171609	76171699	.	-	.	TK1	2
chr17	HG19_refseq	exons	76178669	76178763	.	-	.	TK1	0
chr17	HG19_refseq	exons	76181135	76181246	.	-	.	TK1	16
chr17	HG19_refseq	exons	76182867	76182899	.	-	.	TK1	1
chr17	HG19_refseq	exons	76183009	76183285	.	-	.	TK1	13				16973
chr17	HG19_refseq	introns	76171031	76171130	.	-	.	TK1	170
chr17	HG19_refseq	introns	76171250	76171609	.	-	.	TK1	36
chr17	HG19_refseq	introns	76171699	76178669	.	-	.	TK1	123
chr17	HG19_refseq	introns	76178763	76181135	.	-	.	TK1	27
chr17	HG19_refseq	introns	76181246	76182867	.	-	.	TK1	4
chr17	HG19_refseq	introns	76182899	76183009	.	-	.	TK1	4				364	46.6291
														21.7374
