# Supplementary material for: Comparative analysis on the expression of L1 loci using various RNA-Seq preparations
Source: Mob DNA. 2020 Jan 6;11:2. doi: 10.1186/s13100-019-0194-z (PMC6945437; doi:10.1186/s13100-019-0194-z)
Supplement: Supplementary file 3 — Additional file 3. Exon:Intron ratio calculations: A) whole-cell RNA-Seq data from replicate 1, B) cytoplasmic RNA-Seq data from replicate 1, C) whole-cell RNA-Seq data from replicate 2, D) cytoplasmic RNA-Seq data from replicate 2, and E) nuclear RNA-Seq data from replicate 2. The number of mapped reads from the RNA-Seq sample of interest to the exons and introns of different housekeeping genes like B2M, GAPDH, GUSB, HPRT, PGK1, TK1 are in column J. The sum of exon reads and intron reads for each gene are in column N. The ratio of exon:intron calculations are in column O. The average of these ratios per Seq sample are found in column O, row 98. [file 13100_2019_194_MOESM3_ESM.zip › SuppFile3D.xlsx]

## Sheet: 22RvI-cyto-2
chr15	HG19_refseq	exons	45003684	45003811	.	+	.	B2M	0
chr15	HG19_refseq	exons	45007620	45007899	.	+	.	B2M	1422
chr15	HG19_refseq	exons	45008526	45008554	.	+	.	B2M	1
chr15	HG19_refseq	exons	45009804	45010357	.	+	.	B2M	3861				5284
chr15	HG19_refseq	introns	45003811	45007620	.	+	.	B2M	17
chr15	HG19_refseq	introns	45007899	45008526	.	+	.	B2M	128
chr15	HG19_refseq	introns	45008554	45009804	.	+	.	B2M	91				236	22.3898
chr12	HG19_refseq	exons	6645659	6645759	.	+	.	GAPDH	86
chr12	HG19_refseq	exons	6645849	6645956	.	+	.	GAPDH	289
chr12	HG19_refseq	exons	6646085	6646176	.	+	.	GAPDH	8
chr12	HG19_refseq	exons	6646266	6646382	.	+	.	GAPDH	601
chr12	HG19_refseq	exons	6646474	6646556	.	+	.	GAPDH	21
chr12	HG19_refseq	exons	6646749	6647162	.	+	.	GAPDH	50572
chr12	HG19_refseq	exons	6647266	6647541	.	+	.	GAPDH	17594				69171
chr12	HG19_refseq	introns	6644635	6645659	.	+	.	GAPDH	108
chr12	HG19_refseq	introns	6645759	6645849	.	+	.	GAPDH	108
chr12	HG19_refseq	introns	6645956	6646085	.	+	.	GAPDH	150
chr12	HG19_refseq	introns	6646176	6646266	.	+	.	GAPDH	65
chr12	HG19_refseq	introns	6646382	6646474	.	+	.	GAPDH	189
chr12	HG19_refseq	introns	6646556	6646749	.	+	.	GAPDH	724
chr12	HG19_refseq	introns	6647162	6647266	.	+	.	GAPDH	2594				3938	17.565
chr7	HG19_refseq	exons	65425671	65426050	.	-	.	GUSB	802
chr7	HG19_refseq	exons	65429309	65429445	.	-	.	GUSB	6
chr7	HG19_refseq	exons	65432717	65432894	.	-	.	GUSB	61
chr7	HG19_refseq	exons	65435268	65435353	.	-	.	GUSB	0
chr7	HG19_refseq	exons	65439281	65439428	.	-	.	GUSB	37
chr7	HG19_refseq	exons	65439512	65439691	.	-	.	GUSB	70
chr7	HG19_refseq	exons	65439905	65440058	.	-	.	GUSB	39
chr7	HG19_refseq	exons	65441001	65441189	.	-	.	GUSB	44
chr7	HG19_refseq	exons	65444385	65444528	.	-	.	GUSB	17
chr7	HG19_refseq	exons	65444820	65444898	.	-	.	GUSB	67
chr7	HG19_refseq	exons	65445210	65445396	.	-	.	GUSB	34
chr7	HG19_refseq	exons	65446960	65447301	.	-	.	GUSB	130				1307
chr7	HG19_refseq	introns	65426050	65429309	.	-	.	GUSB	141
chr7	HG19_refseq	introns	65429445	65432717	.	-	.	GUSB	32
chr7	HG19_refseq	introns	65432894	65435268	.	-	.	GUSB	20
chr7	HG19_refseq	introns	65435353	65439281	.	-	.	GUSB	38
chr7	HG19_refseq	introns	65439428	65439512	.	-	.	GUSB	21
chr7	HG19_refseq	introns	65439691	65439905	.	-	.	GUSB	50
chr7	HG19_refseq	introns	65440058	65441001	.	-	.	GUSB	56
chr7	HG19_refseq	introns	65440058	65444820	.	-	.	GUSB	243
chr7	HG19_refseq	introns	65441189	65444385	.	-	.	GUSB	61
chr7	HG19_refseq	introns	65441189	65445210	.	-	.	GUSB	168
chr7	HG19_refseq	introns	65444528	65444713	.	-	.	GUSB	4
chr7	HG19_refseq	introns	65444898	65445210	.	-	.	GUSB	19
chr7	HG19_refseq	introns	65445396	65446960	.	-	.	GUSB	80				933	1.40086
chrX	HG19_refseq	exons	133594174	133594368	.	+	.	HPRT	142
chrX	HG19_refseq	exons	133607388	133607495	.	+	.	HPRT	6
chrX	HG19_refseq	exons	133609210	133609394	.	+	.	HPRT	150
chrX	HG19_refseq	exons	133620494	133620560	.	+	.	HPRT	0
chrX	HG19_refseq	exons	133624217	133624235	.	+	.	HPRT	0
chrX	HG19_refseq	exons	133627537	133627620	.	+	.	HPRT	2
chrX	HG19_refseq	exons	133632419	133632466	.	+	.	HPRT	1
chrX	HG19_refseq	exons	133632637	133632714	.	+	.	HPRT	0
chrX	HG19_refseq	exons	133634059	133634698	.	+	.	HPRT	2634				2935
chrX	HG19_refseq	introns	133594368	133607388	.	+	.	HPRT	57
chrX	HG19_refseq	introns	133607495	133609210	.	+	.	HPRT	15
chrX	HG19_refseq	introns	133609394	133620494	.	+	.	HPRT	6
chrX	HG19_refseq	introns	133620560	133624217	.	+	.	HPRT	0
chrX	HG19_refseq	introns	133624235	133627537	.	+	.	HPRT	26
chrX	HG19_refseq	introns	133627620	133632419	.	+	.	HPRT	46
chrX	HG19_refseq	introns	133632466	133632637	.	+	.	HPRT	0
chrX	HG19_refseq	introns	133632714	133634059	.	+	.	HPRT	41				191	15.3665
chrX	HG19_refseq	exons	77359665	77359902	.	+	.	PGK1	272
chrX	HG19_refseq	exons	77365363	77365414	.	+	.	PGK1	0
chrX	HG19_refseq	exons	77369240	77369396	.	+	.	PGK1	426
chrX	HG19_refseq	exons	77369512	77369657	.	+	.	PGK1	238
chrX	HG19_refseq	exons	77372808	77372912	.	+	.	PGK1	6
chrX	HG19_refseq	exons	77373547	77373667	.	+	.	PGK1	40
chrX	HG19_refseq	exons	77378331	77378446	.	+	.	PGK1	196
chrX	HG19_refseq	exons	77378691	77378871	.	+	.	PGK1	457
chrX	HG19_refseq	exons	77380370	77380548	.	+	.	PGK1	410
chrX	HG19_refseq	exons	77380823	77380922	.	+	.	PGK1	71
chrX	HG19_refseq	exons	77381286	77382324	.	+	.	PGK1	5982				8098
chrX	HG19_refseq	introns	77359902	77365363	.	+	.	PGK1	45
chrX	HG19_refseq	introns	77365414	77369240	.	+	.	PGK1	62
chrX	HG19_refseq	introns	77369396	77369512	.	+	.	PGK1	62
chrX	HG19_refseq	introns	77369657	77372808	.	+	.	PGK1	13
chrX	HG19_refseq	introns	77372912	77373547	.	+	.	PGK1	13
chrX	HG19_refseq	introns	77373667	77378331	.	+	.	PGK1	71
chrX	HG19_refseq	introns	77378446	77378691	.	+	.	PGK1	86
chrX	HG19_refseq	introns	77378871	77380370	.	+	.	PGK1	99
chrX	HG19_refseq	introns	77380548	77380823	.	+	.	PGK1	45
chrX	HG19_refseq	introns	77380922	77381286	.	+	.	PGK1	160				656	12.3445
chr17	HG19_refseq	exons	76170159	76171031	.	-	.	TK1	17771
chr17	HG19_refseq	exons	76170159	76170869	.	-	.	TK1	16223
chr17	HG19_refseq	exons	76171130	76171250	.	-	.	TK1	440
chr17	HG19_refseq	exons	76171609	76171699	.	-	.	TK1	10
chr17	HG19_refseq	exons	76178669	76178763	.	-	.	TK1	2
chr17	HG19_refseq	exons	76181135	76181246	.	-	.	TK1	30
chr17	HG19_refseq	exons	76182867	76182899	.	-	.	TK1	2
chr17	HG19_refseq	exons	76183009	76183285	.	-	.	TK1	26				34504
chr17	HG19_refseq	introns	76171031	76171130	.	-	.	TK1	377
chr17	HG19_refseq	introns	76171250	76171609	.	-	.	TK1	135
chr17	HG19_refseq	introns	76171699	76178669	.	-	.	TK1	309
chr17	HG19_refseq	introns	76178763	76181135	.	-	.	TK1	28
chr17	HG19_refseq	introns	76181246	76182867	.	-	.	TK1	8
chr17	HG19_refseq	introns	76182899	76183009	.	-	.	TK1	6				863	39.9815
														18.1747
