# Supplementary material for: Comparative analysis on the expression of L1 loci using various RNA-Seq preparations
Source: Mob DNA. 2020 Jan 6;11:2. doi: 10.1186/s13100-019-0194-z (PMC6945437; doi:10.1186/s13100-019-0194-z)
Supplement: Supplementary file 4 — Additional file 4. The number of uniquely mapped upstream reads up to 1000 and 5000 bps upstream aligned with the manually curated, strand-specific, whole-cell, RNA-Seq data from replicate 1. In the first column are the L1 locus ID numbers, in the second column are the number of sense reads that map uniquely to the specific L1, in the third column is the reason for acceptance or rejection as authentically expressed L1 s, in the fourth column are the number of sense reads uniquely mapping up to 1000 bps upstream the specific L1, and in the fifth column are the number of sense reads uniquely mapping up to 5000 bps upstream the specific L1. In green are the L1 s curated to be expressed off their own promoters. In red are the L1 s curated to be passively transcribed off a promoter unrelated to the L1. [file 13100_2019_194_MOESM4_ESM.xlsx]

## Sheet: 22RvI-WC-1
ID identification	Uniquely mapped reads to the L1	Description of genomic environment	Sense reads mapping up to 1000 bps upstream L1	Sense reads mapping up to 5000 bps upstream L1
ID=FL_L1-1767	16	in gene of same direction, no reads upstream, not seen in cyto	8	8
ID=FL_L1-4002	20	not in gene, no reads upstream, antisense promoter activity	2	2
ID=FL_L1-4113	16	not in gene, no reads upstream, antisense promoter activity	2	2
ID=FL_L1-2830	214	in gene of opposite direction, no reads upstream	1	3
ID=FL_L1-2368	10	in gene of opp direction, no reads upstream, low mappability	1	2
ID=FL_L1-0029	34	not in gene, no reads upstream, antisense promoter activity	1	1
ID=FL_L1-2653	28	not in gene, no reads upstream	1	1
ID=FL_L1-0117	16	not in gene, no reads upstream
ID=FL_L1-0139	14	not in gene, no reads upstream, low mappability
ID=FL_L1-0199	20	in gene of same direction, no reads upsteram, low mappibility, antisense reads in wc, looks real in wc and not ctye
ID=FL_L1-0230	10	in gene of opp direction, no reads upstream, low mappability
ID=FL_L1-0231	18	in gene of opp direction, no reads upstream, low mappability
ID=FL_L1-0295	12	not in gene, no reads upstream, low mappability
ID=FL_L1-0308	10	not in gene, no reads upstream
ID=FL_L1-0344	12	not in gene, no reads upstream
ID=FL_L1-0431	14	not in gene, no reads uptream
ID=FL_L1-0645	18	in gene of opp direction, no reads upstream, looks real in wc and not cyto
ID=FL_L1-0698	23	in gene of opposite direction, no reads upstream
ID=FL_L1-0728	24	not in gene, no reads upstream, antisense promoter activity
ID=FL_L1-0761	12	not in gene, no reads upstream in same direction, not seen in cyto, low mappability
ID=FL_L1-0862	8	in gene of opp direction, no reads upstream, antisense promoter activity
ID=FL_L1-0874	10	not in gene, no reads upstream in same direciton, looks real in wc and not ctyo, low mappability
ID=FL_L1-0881	16	not in gene, no reads uptream
ID=FL_L1-0886	12	not in gene, no reads upstream, antisense promoter activity
ID=FL_L1-0895	16	not in gene, no reads upstream, real in wc, not enough to call in cyto
ID=FL_L1-0902	20	not in gene, no reads upstream, antisense promoter activity
ID=FL_L1-0969	10	in gene of opp direction, no reads upstream, low mappability
ID=FL_L1-1033	12	in gene of opp direction, no reads upstream
ID=FL_L1-1111	16	not in gene, no reads upstream, antisense promoter activity
ID=FL_L1-1233	12	not in gene, no reads upstream, low mappability
ID=FL_L1-1247	10	not in gene, no reads upstream, low mapp
ID=FL_L1-1274	24	not in gene, no reads upstream, antisense promoter activity
ID=FL_L1-1305	4	not in gene, no reads upstream
ID=FL_L1-1656	24	not in gene, no reads upstream
ID=FL_L1-1685	18	not in gene, no reads upstream, looks real in wc and not cyto
ID=FL_L1-1741	12	in gene of opp direction, no reads upstream, antisense activity, low mappability
ID=FL_L1-1756	32	not in gene, no reads upstream
ID=FL_L1-1764	10	not in gene, no reads upstream
ID=FL_L1-1821	22	not in gene, no reads upstream, antisense promoter activity
ID=FL_L1-2022	26	not in gene, no reads upstream, antisense promoter activity
ID=FL_L1-2104	14	in gene of opp direction, no reads upstream
ID=FL_L1-2158	12	not in gene, no reads upstream
ID=FL_L1-2170	12	not in gene, no reads upstream, antisense promoter activity, low mappability
ID=FL_L1-2383	14	not in gene, no reads upstream
ID=FL_L1-2456	14	not in gene, no reads upstream, antisense promoter activity
ID=FL_L1-2502	12	not in gene, no reads upstream
ID=FL_L1-2503	14	not in gene, no reads upstream
ID=FL_L1-2512	29	not in gene, no reads upstream
ID=FL_L1-2568	8	not in gene, no reads upstream, antisense activity
ID=FL_L1-2682	12	not in gene, no reads upstream, low mappability
ID=FL_L1-2693	12	within gene of same direction, but no reads upsteram
ID=FL_L1-2697	20	not in gene, no reads upstream, antisense promoter activity
ID=FL_L1-2716	20	not in gene, no reads upstream, antisense promoter activity
ID=FL_L1-2735	14	not in gene, no reads upstream
ID=FL_L1-2784	12	not in gene, no reads upstream
ID=FL_L1-2860	12	not in gene, no reads upstream, antisense activity
ID=FL_L1-2876	16	not in gene, no reads upsteram, some antisense in wc, very low mappbility, lots of downstream reads
ID=FL_L1-2908	16	not in gene, no reads upstream, real in wc, not enough to call in cyto
ID=FL_L1-2976	16	not in gene, no reads upstream for 12 kb
ID=FL_L1-3020	22	not in gene, no reads upstream
ID=FL_L1-3072	22	not in gene, no reads upstream
ID=FL_L1-3099	25	not in gene, no reads upstream, antisense promoter activity
ID=FL_L1-3134	36	not in gene, no reads upstream
ID=FL_L1-3189	10	not in gene, no reads upstream
ID=FL_L1-3220	8	not in gene, no reads upstream
ID=FL_L1-3232	12	not in gene, no reads upstream, antisense promoter activity
ID=FL_L1-3239	56	in gene of opposite direction, no reads upstream
ID=FL_L1-3253	10	not in gene, no reads upstream, low mapp
ID=FL_L1-3262	15	not in gene, no reads upstream
ID=FL_L1-3266	10	not in gene, no reads upstream, low mapp
ID=FL_L1-3312	10	not in gene, no reads upstream, low mapp
ID=FL_L1-3338	10	in gene of same direction, no reads upsteram, looks real in wc and not ctyo, low mappbility
ID=FL_L1-3362	10	not in gene, no reads upstream, antisense promoter reads, low mappability
ID=FL_L1-3511	10	in gene of same direction, no reads upsteram, looks real in wc and not ctye
ID=FL_L1-3576	42	not in gene, no reads upstream, lots of downstream reads
ID=FL_L1-3682	24	not in gene, no reads upstream
ID=FL_L1-3749	14	not in gene, no reads upstream
ID=FL_L1-3759	14	not in gene, no reads upstream in same direction, low mappability
ID=FL_L1-3828	14	not in gene, no reads uptream
ID=FL_L1-4024	20	not in gene, no reads upstream
ID=FL_L1-4117	10	suspicious pile up, marked real in wc
ID=FL_L1-4167	28	not in gene, no reads upstream
ID=FL_L1-4183	18	in gene of opp direction, no reads upstream, antisense promoter activity, low mappability
ID=FL_L1-4269	32	not in gene, no reads upstream
ID=FL_L1-4272	42	not in gene, no reads upstream
ID=FL_L1-4282	6	not in gene, no reads upstream
ID=FL_L1-4337	14	in gene of opp direction, no reads upstream
ID=FL_L1-4358	28	in gene of opposite direction, no reads upstream
ID=FL_L1-4399	10	not in gene, no reads upstream, low mapp
ID=FL_L1-4594	14	in gene of opp direction, no reads upstream
ID=FL_L1-4605	28	not in gene, no reads upstream
ID=FL_L1-4757	14	not in gene, no reads upstream in L1 diresction, lots of reads in opp direction
ID=FL_L1-4790	22	not in gene, no reads upstream
ID=FL_L1-4808	10	within gene of same direction, but no reads upsteram
ID=FL_L1-4932	30	not in gene, no reads upstream
ID=FL_L1-4948	12	not in gene, no reads upstream, antisense promoter activity, low mappability
ID=FL_L1-5035	50	not in gene, no reads upstream, antisense promoter activity, low mappability
ID=FL_L1-5052	10	in gene of opp direction, no reads upstream, antisense promoter activity, low mapp
ID=FL_L1-5112	8	not in gene, no reads upstream
ID=FL_L1-5152	22	not in gene, no reads upstream
ID=FL_L1-5219_HS	12	not in gene, no reads upstream, antisense promoter activity, low mappability
ID=FL_L1-5310	28	not in gene, no reads upstream
ID=FL_L1-5485	14	in gene of same direction, no reads upstream, not seen in cyto
ID=FL_L1-5576	20	not in gene, no reads upstream
ID=FL_L1-5588	14	not in gene, no reads upstream, antisense promoter activity, low mappability
ID=FL_L1-5647	14	not in gene, no reads upstream
ID=FL_L1-5769	14	not in gene, no reads upstream, antisense promoter activity, low mappability
ID=FL_L1-0209	2	low mappability, no reads upstream		2
ID=FL_L1-0454	18	in gene of opposite direction, no reads upstream		2
ID=FL_L1-1648	12	not in gene, no reads upstream		2
ID=FL_L1-0104	10	in gene of opp direction, no reads upstream
ID=FL_L1-4133	22	not in gene, no reads upstream for 5 kb
ID=FL_L1-4242	18	in gene of same direction, reads upstream, no reads upstream for 50 kb, low mappbility, maybe star check
ID=FL_L1-4722	12	overlaps with promoter of gene in opp direction, no reads upsteram
ID=FL_L1-5801	12	in gene of opp direction, no reads upstream, no mappbility in whole gene
ID=FL_L1-0926	142	in gene of same direction, reads upstream	87	294
ID=FL_L1-5067	348	not in gene, reads upstream	84	155
ID=FL_L1-4781	127	downstream of highly expressed gene, reads upstream	64	476
ID=FL_L1-4391	141	in gene of same direction, reads upstream	44	731
ID=FL_L1-5102	330	in gene of same direction, reads upstream	43	246
ID=FL_L1-4789	43	in gene of opposite direction, reads upstream	41	101
ID=FL_L1-2803	111	downstream of highly expressed gene, reads upstream	40	107
ID=FL_L1-5208	28	not in gene, reads upstream	39	296
ID=FL_L1-1331	252	in gene of same direction, reads upstream	37	137
ID=FL_L1-1140	27	not in gene, reads upstream	30	134
ID=FL_L1-2879	24	downstream of expressed gene, reads upstream	23	42
ID=FL_L1-1190	65	in gene of same direction, reads upstream	21	86
ID=FL_L1-0876	16	not in gene, reads upstream	19	36
ID=FL_L1-5205	117	downstream of highly expressed gene, reads upstream	18	80
ID=FL_L1-0941	16	not in gene, reads upstream	17	103
ID=FL_L1-5209	67	not in gene, reads upstream	17	81
ID=FL_L1-0233	170	in gene of same direction, reads upstream	17	57
ID=FL_L1-1622	21	in gene of same direction, reads upstream	17	32
ID=FL_L1-3027	92	in gene of same direction, reads upstream	17	30
ID=FL_L1-0863	88	downstream of expressed gene, reads upstream	15	60
ID=FL_L1-5199	11	in gene of same direction, reads upstream	14	137
ID=FL_L1-3791	38	not in gene, reads upstream	14	44
ID=FL_L1-5242	111	in gene of opposite direction, reads upstream	14	42
ID=FL_L1-3413	69	not in gene, reads upstream	14	32
ID=FL_L1-3683	30	in gene of same direction, reads upstream	12	120
ID=FL_L1-0745	96	not in gene, reads upstream	12	70
ID=FL_L1-4601	82	in gene of same direction, reads upstream	12	38
ID=FL_L1-0055	105	in gene of same direction, reads upstream	12	30
ID=FL_L1-3501	19	in gene of opposite direction, reads upstream	12	22
ID=FL_L1-3781	12	in gene of same direction, reads upstream	12	22
ID=FL_L1-2921	30	in gene of same direction, reads upstream	11	41
ID=FL_L1-3746	115	downstream of expressed gene, reads upstream	11	23
ID=FL_L1-5167	30	in gene of opposite direction, reads upstream	10	92
ID=FL_L1-5220	10	not in gene, reads upstream	10	36
ID=FL_L1-1160	10	in gene of opposite direction, reads upstream	10	10
ID=FL_L1-4680	62	downstream of expressed gene, reads upstream	9	753
ID=FL_L1-1406	38	downstream of expressed gene, reads upstream	9	92
ID=FL_L1-4059	22	not in gene, reads upstream	9	50
ID=FL_L1-2806	16	in gene of same direction, reads upstream	9	17
ID=FL_L1-5175	138	not in gene, reads upstream	8	104
ID=FL_L1-4382	32	not in gene, reads upstream	8	34
ID=FL_L1-4754	19	not in gene, reads upstream	8	34
ID=FL_L1-4916	12	not in gene, reads upstream	8	34
ID=FL_L1-0302	34	in gene of same direction, reads upstream	8	18
ID=FL_L1-4949	18	in gene of opposite direction, reads upstream	7	29
ID=FL_L1-3478	18	in gene of same direction, reads upstream	7	27
ID=FL_L1-4965	101	not in gene, reads upstream	7	27
ID=FL_L1-4712	26	in gene of opposite direction, reads upstream	6	108
ID=FL_L1-3780	65	in gene of same direction, reads upstream	6	32
ID=FL_L1-3376	30	not in gene, reads upstream	6	25
ID=FL_L1-4086	76	not in gene, reads upstream	6	24
ID=FL_L1-1255	38	not in gene, reads upstream	6	19
ID=FL_L1-0839	16	in gene of same direction, reads upstream	6	16
ID=FL_L1-3387	15	not in gene, reads upstream	6	6
ID=FL_L1-4677	50	in gene of same direction, reads upstream	5	73
ID=FL_L1-4750	14	in gene of opposite direction, reads upstream	5	34
ID=FL_L1-2545	12	in gene of same direction, reads upstream	5	20
ID=FL_L1-5843	18	not in gene, reads upstream	5	16
ID=FL_L1-0146	14	not in gene, reads upstream	5	8
ID=FL_L1-3453	12	not in gene, reads upstream	4	50
ID=FL_L1-3584	25	in gene of same direction, reads upstream	4	39
ID=FL_L1-4256	12	not in gene, reads upstream	4	36
ID=FL_L1-5109	18	in gene of opposite direction, reads upstream	4	32
ID=FL_L1-3242	14	in gene of same direction, reads upstream	4	26
ID=FL_L1-1181	26	in gene of same direction, reads upstream	4	22
ID=FL_L1-4069	10	in gene of same direction, reads upstream	4	20
ID=FL_L1-4070	12	in gene of same direction, reads upstream	4	20
ID=FL_L1-3949	10	in gene of opposite direction, reads upstream	4	18
ID=FL_L1-4603	26	not in gene, reads upstream	4	16
ID=FL_L1-1385	12	in gene of same direction, reads upstream	4	14
ID=FL_L1-3818	49	in gene of same direction, reads upstream	4	14
ID=FL_L1-0152	39	not in gene, reads upstream	4	10
ID=FL_L1-1010	38	not in gene, reads upstream	4	8
ID=FL_L1-4134	14	not in gene, reads upstream	4	8
ID=FL_L1-3699	40	not in gene, reads upsteram in wc, not in cyto	4	6
ID=FL_L1-4998	10	in gene of same direction, reads upstream	4	6
ID=FL_L1-5613	26	in gene of same direction, reads upstream	3	16
ID=FL_L1-0530	22	not in gene, reads upstream	3	14
ID=FL_L1-3203	12	not in gene, reads upstream	3	14
ID=FL_L1-3047	19	in gene of same direction, reads upstream	3	12
ID=FL_L1-1780	13	not in gene, reads upstream	3	5
ID=FL_L1-0526	46	in gene of same direction, reads upstream	2	88
ID=FL_L1-0951	88	in gene of same direction, reads upstream	2	74
ID=FL_L1-0815	45	in gene of same direction, reads upstream	2	44
ID=FL_L1-3698	18	not in gene, reads upstream	2	40
ID=FL_L1-0213	10	not in gene, reads upstream	2	29
ID=FL_L1-2669	25	in gene of opposite direction, reads upstream	2	29
ID=FL_L1-3468	24	in gene of same direction, reads upstream	2	26
ID=FL_L1-3745	10	in gene of same direction, reads upstream	2	25
ID=FL_L1-5379	32	in gene of same direction, reads upstream	2	22
ID=FL_L1-2793	12	in gene of same direction, reads upstream	2	20
ID=FL_L1-2434	86	not in gene, reads upstream	2	18
ID=FL_L1-5099	22	in gene of same direction, reads upstream	2	18
ID=FL_L1-1949	26	in gene of same direction, reads upstream	2	17
ID=FL_L1-2276	32	in gene of same direction, no reads upstream for 8 kb and those align to exons, disqualified in wc sample	2	16
ID=FL_L1-2593	36	not in gene, reads upstream	2	16
ID=FL_L1-2828	15	in gene of same direction, reads upstream	2	14
ID=FL_L1-5491	24	not in gene, reads upstream	2	12
ID=FL_L1-4567	30	not in gene, reads upstream	2	10
ID=FL_L1-4689	20	in gene of same direction, reads upstream	2	10
ID=FL_L1-5456	12	not in gene, no reads upstream	2	10
ID=FL_L1-5181	31	not in gene, reads upstream	2	9
ID=FL_L1-0781	10	in gene of opposite direction, reads upstream	2	8
ID=FL_L1-1112	26	not in gene, reads upstream	2	8
ID=FL_L1-1718	10	in gene of same direction, reads upstream	2	8
ID=FL_L1-1900	10	not in gene, reads upstream	2	8
ID=FL_L1-1658	18	in gene of same direction, reads upstream	2	6
ID=FL_L1-1847	16	in gene of same direction, reads upstream	2	6
ID=FL_L1-0747	14	not in gene, reads upstream	2	4
ID=FL_L1-1372	10	not in gene, reads upstream	2	4
ID=FL_L1-3375	18	not in gene, reads upstream	2	4
ID=FL_L1-5358	12	in gene of same direction, reads upstream	2	4
ID=FL_L1-0228	30	in gene of same direction, reads upstream	2	2
ID=FL_L1-0766	12	in gene of same direction, reads upstream	2	2
ID=FL_L1-0797	16	in gene of opposite direction, reads upstream	2	2
ID=FL_L1-2231	10	not in gene, reads upstream	2	2
ID=FL_L1-2766	14	not in gene, reads upstream	2	2
ID=FL_L1-1478	14	not in gene, reads upstream	1	3
ID=FL_L1-5498	12	not in gene, reads upstream		58
ID=FL_L1-5068	16	not in gene, reads upstream		26
ID=FL_L1-3562	12	in gene of same direction, reads upstream		25
ID=FL_L1-0219	18	not in gene, reads upstream		24
ID=FL_L1-0889	16	in gene of same direction, reads upstream		20
ID=FL_L1-4971	12	not in gene, reads upstream		19
ID=FL_L1-3684	58	downstream of expressed gene, reads upstream		18
ID=FL_L1-4875	10	not in gene, reads upstream		16
ID=FL_L1-1139	14	in gene of opposite direction, reads upstream		10
ID=FL_L1-1846	10	in gene of same direction, reads upstream		10
ID=FL_L1-0376	80	in gene of same direction, reads upstream		8
ID=FL_L1-0976	12	in gene of same direction, reads upstream		8
ID=FL_L1-2145	14	in gene of same direction, reads upstream		8
ID=FL_L1-4904	14	in gene of same direction, reads upstream		8
ID=FL_L1-0867	12	not in gene, reads upstream		6
ID=FL_L1-5481	12	in gene of same direction, reads upstream		6
ID=FL_L1-2904	10	not in gene, reads upstream		4
ID=FL_L1-3022	18	not in gene, reads upstream		4
ID=FL_L1-3864	18	not in gene, reads upstream		4
ID=FL_L1-3923	16	not in gene, reads upstream		4
ID=FL_L1-4074	14	in gene of same direction, reads upstream		4
ID=FL_L1-0457	10	in gene of same direction, reads upstream		2
ID=FL_L1-0615	12	not in gene, reads upstream		2
ID=FL_L1-1371	14	not in gene, reads upstream		2
ID=FL_L1-1865	16	in gene of same direction, reads upstream		2
ID=FL_L1-2998	16	not in gene, reads upstream		2
ID=FL_L1-3100	80	not in gene, reads upstream		2
ID=FL_L1-3491	20	not in gene, reads upstream		2
ID=FL_L1-3532	10	not in gene, reads upstream		2
ID=FL_L1-3770	10	not in gene, reads upstream		2
ID=FL_L1-3867	11	not in gene, reads upstream		2
ID=FL_L1-4396	10	not in gene, reads upstream		2
ID=FL_L1-4549	10	not in gene, reads upstream		2
ID=FL_L1-5083	10	not in gene, reads upstream		2
ID=FL_L1-5224	10	in gene of opposite direction, reads upstream		2
ID=FL_L1-5397	10	in gene of same direction, reads upstream		2
ID=FL_L1-0142	10	in gene of opposite direction, reads upstream
ID=FL_L1-1866	10	not in gene, reads upstream
ID=FL_L1-1940	10	in gene of same direction, reads align with exon
ID=FL_L1-2054	10	in gene of same direction, reads upstream
ID=FL_L1-2081	24	low mappibility, antisense promoter reads activity could also be promoter of gene in opp direction
ID=FL_L1-2765	14	in gene of opposite direction, reads upstream
ID=FL_L1-2895	10	in gene of same direction, reads align with exon
ID=FL_L1-3024	18	in gene of same direction, reads upstream
ID=FL_L1-3090	10	in gene of same direction, reads upstream
ID=FL_L1-3465	50	in gene of same direction, no reads upsteram for 6 kb, most upsteam reads align to exons
ID=FL_L1-3658	12	starts with gene in same direction
ID=FL_L1-4025	14	in gene of opp direction, no reads upstream, low mappability, downstream expressed gene
ID=FL_L1-4044	10	suspicious pile up
ID=FL_L1-4591	32	not in gene, minimal reads upstream, lots of downstream reads
ID=FL_L1-4661	14	not in gene, no reads upstream, antisense promoter activity, low mappability, downstream expressed gene in same direction
ID=FL_L1-4871	12	promoter aligns with promoter of gene in opp direction
ID=FL_L1-5169	14	lots of reads upstream in opp direction, but downstream gene in same direction
