# Supplementary material for: Comparative analysis on the expression of L1 loci using various RNA-Seq preparations
Source: Mob DNA. 2020 Jan 6;11:2. doi: 10.1186/s13100-019-0194-z (PMC6945437; doi:10.1186/s13100-019-0194-z)
Supplement: Supplementary file 5 — Additional file 5. Manually curated set of L1 s with uniquely mapped non-strand-specific reads in 22Rv1 stranded in whole cell RNA-seq data from replicate 1. L1 s curated to be authentically expressed were labeled with a green color and L1 s curated to be rejected as passively expressed were labeled with a red color and its reason for rejection or acceptance was noted in the most right column following the guidelines for manual curation. In purple are examples of L1 s with antisense promoter activity. As the orientation of reads can not be distinguished in non-stranded data these L1 loci were curated to be not expressed off their own promoter and represent false negative calls. In blue are L1 loci that were curated to be authentically expressed in non-stranded data, but in fact had antisense reads mapped to it. These were considered false positive calls. [file 13100_2019_194_MOESM5_ESM.xlsx]

## Sheet: 22RvI-WC-1
chr6	BLAST	L1.3_300bp5NoF	76609459	76615455	.	-	.	ID=FL_L1-2401	858	5904	5997	0.984492	in gene of opp direction, reads upstream
chr19	BLAST	L1.3_300bp5NoF	20990531	20996633	.	+	.	ID=FL_L1-5067	348	5930	6103	0.971653	not in gene, reads upstream
chr19	BLAST	L1.3_300bp5NoF	40543823	40549961	.	-	.	ID=FL_L1-5102	330	5826	6139	0.949014	in gene of same direction, reads upstream
chr13	BLAST	L1.3_300bp5NoF	20185725	20192025	.	-	.	ID=FL_L1-4359	281	5733	6301	0.909856	not in gene, reads upstream
chr4	BLAST	L1.3_300bp5NoF	20740249	20746401	.	+	.	ID=FL_L1-1331	252	5819	6153	0.945717	in gene of same direction, reads upstream
chr7	BLAST	L1.3_300bp5NoF	102885044	102891190	.	+	.	ID=FL_L1-2830	214	5714	6147	0.929559	in gene of opposite direction, no reads upstream
chr7	BLAST	L1.3_300bp5NoF	89988469	89994581	.	-	.	ID=FL_L1-2791	187	5662	6113	0.926223	in gene of opp direction, reads upstream
chr10	BLAST	L1.3_300bp5NoF	17759877	17764968	.	-	.	ID=FL_L1-3523	178	4266	5092	0.837785	not in gene, reads upstream
chr1	BLAST	L1.3_300bp5NoF	149923965	149930070	.	-	.	ID=FL_L1-0233	170	5502	6106	0.901081	in gene of same direction, reads upstream
chr2	BLAST	L1.3_300bp5NoF	58398757	58404923	.	+	.	ID=FL_L1-0487	152	4021	6167	0.652019	in gene of opp direction, reads upstream
chr3	BLAST	L1.3_300bp5NoF	38446892	38453029	.	+	.	ID=FL_L1-0926	142	4499	6138	0.732975	in gene of same direction, reads upstream
chr13	BLAST	L1.3_300bp5NoF	41438708	41444731	.	-	.	ID=FL_L1-4391	141	4218	6024	0.700199	in gene of same direction, reads upstream
chr4	BLAST	L1.3_300bp5NoF	159639	165775	.	-	.	ID=FL_L1-1283	141	4686	6137	0.763565	in gene of opp direction, reads upstream
chr21	BLAST	L1.3_300bp5NoF	9656297	9662427	.	-	.	ID=FL_L1-5175	138	4880	6131	0.795955	not in gene, reads upstream
chr6	BLAST	L1.3_300bp5NoF	160125178	160131293	.	+	.	ID=FL_L1-2628	135	4882	6116	0.798234	in gene of opp direction, reads upstream
chr15	BLAST	L1.3_300bp5NoF	90177550	90183532	.	+	.	ID=FL_L1-4781	127	4048	5983	0.676584	downstream of highly expressed gene, reads upstream
chr22	BLAST	L1.3_300bp5NoF	17141277	17147388	.	+	.	ID=FL_L1-5205	117	4767	6112	0.779941	downstream of highly expressed gene, reads upstream
chr11	BLAST	L1.3_300bp5NoF	3514187	3520281	.	-	.	ID=FL_L1-3746	115	4095	6095	0.671862	downstream of expressed gene, reads upstream
chr7	BLAST	L1.3_300bp5NoF	141469762	141475883	.	-	.	ID=FL_L1-2906	112	4166	6122	0.680497	expressed exons in opp direction, reads upstream
chr7	BLAST	L1.3_300bp5NoF	91813071	91819192	.	-	.	ID=FL_L1-2803	111	4315	6122	0.704835	downstream of highly expressed gene, reads upstream
chrX	BLAST	L1.3_300bp5NoF	14702033	14707061	.	-	.	ID=FL_L1-5242	111	4145	5029	0.824219	in gene of opposite direction, reads upstream
chr1	BLAST	L1.3_300bp5NoF	53470335	53476454	.	+	.	ID=FL_L1-0055	105	4612	6120	0.753595	in gene of same direction, reads upstream
chr7	BLAST	L1.3_300bp5NoF	127932065	127938193	.	+	.	ID=FL_L1-2889	105	2845	6129	0.464187	reads upstream, downstream known gene
chr18	BLAST	L1.3_300bp5NoF	12181637	12187779	.	+	.	ID=FL_L1-4965	101	4311	6143	0.701774	not in gene, reads upstream
chr2	BLAST	L1.3_300bp5NoF	180250484	180256617	.	+	.	ID=FL_L1-0745	96	3814	6134	0.62178	not in gene, reads upstream
chr8	BLAST	L1.3_300bp5NoF	48397434	48403568	.	+	.	ID=FL_L1-3027	92	4354	6135	0.709698	in gene of same direction, reads upstream
chr11	BLAST	L1.3_300bp5NoF	82977181	82983297	.	+	.	ID=FL_L1-3958	91	4387	6117	0.717182	not in gene, reads upstream
chr3	BLAST	L1.3_300bp5NoF	15433015	15439121	.	-	.	ID=FL_L1-0863	88	4628	6107	0.757819	downstream of expressed gene, reads upstream
chr3	BLAST	L1.3_300bp5NoF	51681878	51687951	.	+	.	ID=FL_L1-0951	88	4290	6074	0.706289	in gene of same direction, reads upstream
chr7	BLAST	L1.3_300bp5NoF	86669075	86675084	.	+	.	ID=FL_L1-2785	88	478	6010	0.0795341	reads only on promoter
chr6	BLAST	L1.3_300bp5NoF	80287374	80293483	.	+	.	ID=FL_L1-2434	86	4312	6110	0.705728	not in gene, reads upstream
chr14	BLAST	L1.3_300bp5NoF	57106236	57112375	.	+	.	ID=FL_L1-4601	82	4122	6140	0.671335	in gene of same direction, reads upstream
chr8	BLAST	L1.3_300bp5NoF	70755547	70761658	.	+	.	ID=FL_L1-3100	80	4337	6112	0.709588	not in gene, reads upstream
chr1	BLAST	L1.3_300bp5NoF	225355891	225361977	.	+	.	ID=FL_L1-0376	80	3983	6087	0.654345	in gene of same direction, reads upstream
chr12	BLAST	L1.3_300bp5NoF	8453665	8459778	.	-	.	ID=FL_L1-4086	76	3894	6114	0.636899	not in gene, reads upstream
chr6	BLAST	L1.3_300bp5NoF	18228621	18234510	.	+	.	ID=FL_L1-2280	76	3553	5890	0.603226	in gene of opp direction, reads upstream
chrX	BLAST	L1.3_300bp5NoF	66879065	66885094	.	-	.	ID=FL_L1-5442	76	3804	6030	0.630846	in gene of opp direction, reads upstream
chr12	BLAST	L1.3_300bp5NoF	51366299	51372437	.	+	.	ID=FL_L1-4203	70	2617	6139	0.426291	reads upstream, downstream highly expressed gene in opp direction
chr9	BLAST	L1.3_300bp5NoF	72821546	72827671	.	-	.	ID=FL_L1-3413	69	3622	6126	0.59125	not in gene, reads upstream
chr22	BLAST	L1.3_300bp5NoF	22631183	22637196	.	-	.	ID=FL_L1-5209	67	2870	6014	0.47722	not in gene, reads upstream
chr3	BLAST	L1.3_300bp5NoF	142193948	142200067	.	-	.	ID=FL_L1-1190	65	3645	6120	0.595588	in gene of same direction, reads upstream
chr11	BLAST	L1.3_300bp5NoF	14799222	14805319	.	+	.	ID=FL_L1-3780	65	3697	6098	0.606264	in gene of same direction, reads upstream
chr12	BLAST	L1.3_300bp5NoF	89834434	89840486	.	+	.	ID=FL_L1-4303	63	3559	6053	0.587973	in gene of opp direction, reads upstream
chr15	BLAST	L1.3_300bp5NoF	31067384	31073593	.	+	.	ID=FL_L1-4680	62	3110	6210	0.500805	downstream of expressed gene, reads upstream
chr8	BLAST	L1.3_300bp5NoF	90720425	90726571	.	+	.	ID=FL_L1-3162	62	2682	6147	0.43631	not in gene, reads upstream
chr4	BLAST	L1.3_300bp5NoF	57197421	57203548	.	-	.	ID=FL_L1-1406	61	3407	6128	0.555973	reads upstream, downstream highly expressed gene
chr10	BLAST	L1.3_300bp5NoF	95687461	95693583	.	+	.	ID=FL_L1-3684	58	3458	6123	0.564756	downstream of expressed gene, reads upstream
chr19	BLAST	L1.3_300bp5NoF	24330322	24336493	.	-	.	ID=FL_L1-5079	58	2779	6172	0.450259	reads upstream, downstream highly expressed gene in opp direction
chr8	BLAST	L1.3_300bp5NoF	119560777	119566927	.	+	.	ID=FL_L1-3239	56	3184	6151	0.517639	in gene of opposite direction, no reads upstream, in unstranded looks like reads upstream
chr2	BLAST	L1.3_300bp5NoF	233219949	233225955	.	+	.	ID=FL_L1-0832	56	3181	6007	0.529549	reads upstream, downstream highly expressed gene
chr5	BLAST	L1.3_300bp5NoF	35075178	35081303	.	+	.	ID=FL_L1-1838	52	3360	6126	0.548482	in gene of opp direction, reads upstream
chr8	BLAST	L1.3_300bp5NoF	48412204	48418304	.	-	.	ID=FL_L1-3028	52	3187	6101	0.522373	in gene of opp direction, reads upstream
chr18	BLAST	L1.3_300bp5NoF	53382716	53388758	.	-	.	ID=FL_L1-5035	50	2384	6043	0.394506	not in gene, no reads upstream, antisense promoter activity, low mappability
chr15	BLAST	L1.3_300bp5NoF	28399918	28406027	.	-	.	ID=FL_L1-4677	50	3251	6110	0.532079	in gene of same direction, reads upstream
chr9	BLAST	L1.3_300bp5NoF	103289511	103295533	.	+	.	ID=FL_L1-3465	50	2662	6023	0.441972	in gene of same direction, no reads upsteram for 6 kb, most upsteam reads align to exons
chr11	BLAST	L1.3_300bp5NoF	27686849	27692569	.	+	.	ID=FL_L1-3818	49	3288	5721	0.574725	in gene of same direction, reads upstream
chr13	BLAST	L1.3_300bp5NoF	111321945	111328064	.	+	.	ID=FL_L1-4487	48	2213	6120	0.361601	in gene of opp direction, reads upstream
chr8	BLAST	L1.3_300bp5NoF	27406910	27412952	.	-	.	ID=FL_L1-2978	47	2489	6043	0.411882	reads upstream, downstream highly expressed gene in opp direction
chr2	BLAST	L1.3_300bp5NoF	73687582	73693778	.	+	.	ID=FL_L1-0526	46	2949	6197	0.475875	in gene of same direction, reads upstream
chr12	BLAST	L1.3_300bp5NoF	100404540	100410580	.	+	.	ID=FL_L1-4320	46	2685	6041	0.444463	not in gene, condensed reads upstream
chr2	BLAST	L1.3_300bp5NoF	217319448	217325565	.	+	.	ID=FL_L1-0815	45	2955	6118	0.483001	in gene of same direction, reads upstream
chr5	BLAST	L1.3_300bp5NoF	60156221	60162264	.	+	.	ID=FL_L1-1948	44	2117	6044	0.350265	reads upstream, downstream highly expressed gene in opp direction
chr1	BLAST	L1.3_300bp5NoF	119563255	119569271	.	+	.	ID=FL_L1-0210	44	2289	6017	0.380422	reads upstream, downstream highly expressed gene in opp direction
chr15	BLAST	L1.3_300bp5NoF	97975930	97982079	.	+	.	ID=FL_L1-4789	43	2457	6150	0.399512	in gene of opposite direction, reads upstream
chr12	BLAST	L1.3_300bp5NoF	76713405	76719506	.	+	.	ID=FL_L1-4272	42	2640	6102	0.432645	not in gene, no reads upstream
chr10	BLAST	L1.3_300bp5NoF	38284372	38290379	.	+	.	ID=FL_L1-3576	42	2844	6008	0.473369	not in gene, no reads upstream, lots of downstream reads
chr15	BLAST	L1.3_300bp5NoF	53976397	53982426	.	+	.	ID=FL_L1-4723	42	442	6030	0.0733002	reads only on promoter, in gene of opp direciton, limited reads upstream
chr18	BLAST	L1.3_300bp5NoF	53554644	53560670	.	-	.	ID=FL_L1-5036	42	452	6027	0.0749959	reads only on promoter
chr1	BLAST	L1.3_300bp5NoF	165747307	165753388	.	-	.	ID=FL_L1-0262	41	2567	6082	0.422065	not in gene, reads upstream
chr10	BLAST	L1.3_300bp5NoF	102166090	102172241	.	+	.	ID=FL_L1-3699	40	2639	6152	0.428966	not in gene, reads upsteram in wc, not in cyto
chr5	BLAST	L1.3_300bp5NoF	65353382	65359514	.	-	.	ID=FL_L1-1965	40	2700	6133	0.440241	in gene of opp direction, reads upstream
chr7	BLAST	L1.3_300bp5NoF	151757563	151763672	.	-	.	ID=FL_L1-2927	40	3027	6110	0.495417	in gene of opp direction, reads upstream
chr17	BLAST	L1.3_300bp5NoF	25426191	25432202	.	-	.	ID=FL_L1-4917	40	2911	6012	0.484198	not in gene, reads upstream
chr1	BLAST	L1.3_300bp5NoF	92896322	92902445	.	-	.	ID=FL_L1-0152	39	2771	6124	0.452482	not in gene, reads upstream
chr3	BLAST	L1.3_300bp5NoF	93668565	93674582	.	+	.	ID=FL_L1-1054	39	2079	6018	0.345464	in gene of opp direction, reads upstream
chr12	BLAST	L1.3_300bp5NoF	4618062	4624067	.	+	.	ID=FL_L1-4079	39	2125	6006	0.353813	in gene of opp direction, reads upstream
chr11	BLAST	L1.3_300bp5NoF	6969987	6976112	.	-	.	ID=FL_L1-3761	39	2942	6126	0.480248	in gene of opp direction, reads upstream
chr3	BLAST	L1.3_300bp5NoF	75532610	75538763	.	-	.	ID=FL_L1-1010	38	2404	6154	0.39064	not in gene, reads upstream
chr4	BLAST	L1.3_300bp5NoF	57197421	57203548	.	-	.	ID=FL_L1-1406	38	2254	6128	0.36782	downstream of expressed gene, reads upstream
chr3	BLAST	L1.3_300bp5NoF	174322965	174329115	.	+	.	ID=FL_L1-1255	38	2404	6151	0.390831	not in gene, reads upstream
chr11	BLAST	L1.3_300bp5NoF	19156611	19162626	.	+	.	ID=FL_L1-3791	38	2365	6016	0.393118	not in gene, reads upstream
chr14	BLAST	L1.3_300bp5NoF	20748207	20754353	.	+	.	ID=FL_L1-4493	38	2427	6147	0.394827	not in gene, reads upstream
chr1	BLAST	L1.3_300bp5NoF	225128226	225134317	.	-	.	ID=FL_L1-0374	38	2551	6092	0.418746	in gene of opp direction, reads upstream
chr8	BLAST	L1.3_300bp5NoF	82339447	82345467	.	+	.	ID=FL_L1-3134	36	2292	6021	0.380668	not in gene, no reads upstream
chr6	BLAST	L1.3_300bp5NoF	126647745	126653888	.	+	.	ID=FL_L1-2593	36	2293	6144	0.37321	not in gene, reads upstream
chr16	BLAST	L1.3_300bp5NoF	72358292	72363726	.	+	.	ID=FL_L1-4885	36	2055	5435	0.378105	in gene of opp direction, reads upstream
chr2	BLAST	L1.3_300bp5NoF	191335833	191341935	.	+	.	ID=FL_L1-0766	35	2303	6103	0.377355	in gene of same direction, reads upstream
chr1	BLAST	L1.3_300bp5NoF	43580199	43586164	.	-	.	ID=FL_L1-0029	34	2543	5966	0.426249	not in gene, no reads upstream, antisense promoter activity
chr1	BLAST	L1.3_300bp5NoF	178806693	178812801	.	+	.	ID=FL_L1-0302	34	2014	6109	0.329678	in gene of same direction, reads upstream
chr9	BLAST	L1.3_300bp5NoF	31989699	31995977	.	+	.	ID=FL_L1-3377	34	1882	6279	0.299729	not in gene, reads upstream
chr6	BLAST	L1.3_300bp5NoF	116959863	116965997	.	+	.	ID=FL_L1-2564	33	2133	6135	0.347677	in gene of same direction, reads upstream
chr12	BLAST	L1.3_300bp5NoF	74897302	74903321	.	-	.	ID=FL_L1-4269	32	2198	6020	0.365116	not in gene, no reads upstream
chr14	BLAST	L1.3_300bp5NoF	53784769	53790933	.	+	.	ID=FL_L1-4591	32	2014	6165	0.326683	not in gene, no reads upstream, lots of downstream reads
chr4	BLAST	L1.3_300bp5NoF	168779033	168785054	.	+	.	ID=FL_L1-1756	32	2284	6022	0.379276	not in gene, no reads upstream, has some reads upstream in unstranded sample, no reads upstream in unstranded cyto sample
chr14	BLAST	L1.3_300bp5NoF	53784769	53790933	.	+	.	ID=FL_L1-4591	32	2014	6165	0.326683	not in gene, minimal reads upstream, lots of downstream reads
chr6	BLAST	L1.3_300bp5NoF	12139602	12145764	.	+	.	ID=FL_L1-2276	32	2299	6163	0.373033	in gene of same direction, no reads upstream for 8 kb and those align to exons, disqualified in wc sample
chr13	BLAST	L1.3_300bp5NoF	37824478	37830518	.	+	.	ID=FL_L1-4382	32	2196	6041	0.363516	not in gene, reads upstream
chrX	BLAST	L1.3_300bp5NoF	57493558	57498855	.	+	.	ID=FL_L1-5379	32	2183	5298	0.412042	in gene of same direction, reads upstream
chr14	BLAST	L1.3_300bp5NoF	88922078	88928190	.	-	.	ID=FL_L1-4659	32	2174	6113	0.355635	reads upstream, downstream expressed gene
chr3	BLAST	L1.3_300bp5NoF	132090077	132096105	.	-	.	ID=FL_L1-1148	32	1244	6029	0.206336	not in gene, reads upstream
chr8	BLAST	L1.3_300bp5NoF	115592608	115598600	.	-	.	ID=FL_L1-3232	32	403	5993	0.0672451	reads only on promoter
chr13	BLAST	L1.3_300bp5NoF	49732673	49737900	.	-	.	ID=FL_L1-4404	32	1927	5228	0.368592	in gene of opp direction, reads upstream
chr21	BLAST	L1.3_300bp5NoF	10875237	10881358	.	-	.	ID=FL_L1-5181	31	2024	6122	0.330611	not in gene, reads upstream
chr3	BLAST	L1.3_300bp5NoF	33712947	33719206	.	+	.	ID=FL_L1-0911	31	1990	6260	0.317891	in gene of opp direction, reads upstream, expression higher around L1
chr17	BLAST	L1.3_300bp5NoF	53579078	53585102	.	+	.	ID=FL_L1-4932	30	1820	6025	0.302075	not in gene, no reads upstream, reads upsteram in unstranded samples
chr9	BLAST	L1.3_300bp5NoF	31932202	31938373	.	-	.	ID=FL_L1-3376	30	2118	6172	0.343163	not in gene, reads upstream
chr7	BLAST	L1.3_300bp5NoF	149270911	149277039	.	-	.	ID=FL_L1-2921	30	1807	6129	0.294828	in gene of same direction, reads upstream
chr1	BLAST	L1.3_300bp5NoF	146793522	146799541	.	-	.	ID=FL_L1-0228	30	2099	6020	0.348671	in gene of same direction, reads upstream
chr20	BLAST	L1.3_300bp5NoF	52072102	52078105	.	-	.	ID=FL_L1-5167	30	2034	6004	0.338774	in gene of opposite direction, reads upstream
chr10	BLAST	L1.3_300bp5NoF	95280731	95286852	.	+	.	ID=FL_L1-3683	30	2167	6122	0.353969	in gene of same direction, reads upstream
chr14	BLAST	L1.3_300bp5NoF	45880617	45886106	.	+	.	ID=FL_L1-4567	30	2193	5490	0.399454	not in gene, reads upstream
chr6	BLAST	L1.3_300bp5NoF	19481973	19488121	.	+	.	ID=FL_L1-2283	30	1854	6149	0.301512	not in gene, reads upstream
chr6	BLAST	L1.3_300bp5NoF	99150936	99156205	.	+	.	ID=FL_L1-2512	29	2061	5270	0.391082	not in gene, no reads upstream
chr6	BLAST	L1.3_300bp5NoF	160091647	160097787	.	+	.	ID=FL_L1-2627	29	1913	6141	0.311513	reads upstream, downstream highly expressed gene in opp direction
chr16	BLAST	L1.3_300bp5NoF	50377254	50383321	.	+	.	ID=FL_L1-4848	29	1727	6068	0.284608	not in gene, reads upstream
chr12	BLAST	L1.3_300bp5NoF	39863457	39869607	.	-	.	ID=FL_L1-4167	28	1664	6151	0.270525	not in gene, no reads upstream
chr14	BLAST	L1.3_300bp5NoF	57804801	57810835	.	-	.	ID=FL_L1-4605	28	2057	6035	0.340845	not in gene, no reads upstream
chr7	BLAST	L1.3_300bp5NoF	12536838	12542864	.	+	.	ID=FL_L1-2653	28	1764	6027	0.292683	not in gene, no reads upstream, reads upstream in unstranded samples
chr13	BLAST	L1.3_300bp5NoF	20070930	20076953	.	+	.	ID=FL_L1-4358	28	1680	6024	0.278884	in gene of opposite direction, no reads upstream
chrX	BLAST	L1.3_300bp5NoF	48291860	48297076	.	+	.	ID=FL_L1-5310	28	1719	5217	0.3295	not in gene, no reads upstream
chr22	BLAST	L1.3_300bp5NoF	22542244	22548371	.	+	.	ID=FL_L1-5208	28	1897	6128	0.309563	not in gene, reads upstream
chr18	BLAST	L1.3_300bp5NoF	14064994	14071099	.	+	.	ID=FL_L1-4972	28	1809	6106	0.296266	not in gene, reads upstream
chr15	BLAST	L1.3_300bp5NoF	43942174	43948200	.	+	.	ID=FL_L1-4701	28	2064	6027	0.342459	not in gene, reads upstream
chr18	BLAST	L1.3_300bp5NoF	31911080	31917100	.	+	.	ID=FL_L1-4994	28	436	6021	0.0724132	reads only on promoter
chr3	BLAST	L1.3_300bp5NoF	125655485	125661512	.	+	.	ID=FL_L1-1140	27	1767	6028	0.293132	not in gene, reads upstream
chr1	BLAST	L1.3_300bp5NoF	144843306	144849427	.	+	.	ID=FL_L1-0224	27	1867	6122	0.304966	in gene of same direction, reads upstream
chr5	BLAST	L1.3_300bp5NoF	84953412	84959459	.	-	.	ID=FL_L1-2022	26	1913	6048	0.316303	not in gene, no reads upstream, antisense promoter activity
chr14	BLAST	L1.3_300bp5NoF	57567198	57573349	.	-	.	ID=FL_L1-4603	26	1875	6152	0.304779	not in gene, reads upstream
chr3	BLAST	L1.3_300bp5NoF	139284207	139290327	.	-	.	ID=FL_L1-1181	26	1948	6121	0.318249	in gene of same direction, reads upstream
chr5	BLAST	L1.3_300bp5NoF	60171716	60177827	.	-	.	ID=FL_L1-1949	26	2105	6112	0.344405	in gene of same direction, reads upstream
chrX	BLAST	L1.3_300bp5NoF	100779332	100785483	.	+	.	ID=FL_L1-5613	26	2071	6152	0.336639	in gene of same direction, reads upstream
chr3	BLAST	L1.3_300bp5NoF	112442973	112449114	.	+	.	ID=FL_L1-1112	26	1475	6142	0.24015	not in gene, reads upstream
chr15	BLAST	L1.3_300bp5NoF	49646431	49652449	.	+	.	ID=FL_L1-4712	26	1820	6019	0.302376	in gene of opposite direction, reads upstream
chr7	BLAST	L1.3_300bp5NoF	43098696	43104715	.	+	.	ID=FL_L1-2720	26	438	6020	0.0727575	reads only on promoter
chr21	BLAST	L1.3_300bp5NoF	35297927	35303910	.	-	.	ID=FL_L1-5196	26	354	5984	0.0591578	reads only on promoter, but reads most likely coming from exon of gene in opp direction
chr8	BLAST	L1.3_300bp5NoF	70263621	70269666	.	-	.	ID=FL_L1-3099	25	2153	6046	0.356103	not in gene, no reads upstream, antisense promoter activity
chr7	BLAST	L1.3_300bp5NoF	19024696	19030690	.	-	.	ID=FL_L1-2669	25	1746	5995	0.291243	in gene of opposite direction, reads upstream
chr10	BLAST	L1.3_300bp5NoF	43021677	43027669	.	-	.	ID=FL_L1-3584	25	1515	5993	0.252795	in gene of same direction, reads upstream
chr13	BLAST	L1.3_300bp5NoF	19557911	19564015	.	+	.	ID=FL_L1-4353	25	1995	6105	0.326781	not in gene, reads upstream
chr2	BLAST	L1.3_300bp5NoF	174392018	174398045	.	-	.	ID=FL_L1-0728	24	1605	6028	0.266257	not in gene, no reads upstream, antisense promoter activity
chr3	BLAST	L1.3_300bp5NoF	188735019	188741042	.	-	.	ID=FL_L1-1274	24	1677	6024	0.278386	not in gene, no reads upstream, antisense promoter activity
chr4	BLAST	L1.3_300bp5NoF	128510086	128516117	.	+	.	ID=FL_L1-1656	24	1573	6032	0.260776	not in gene, no reads upstream
chr5	BLAST	L1.3_300bp5NoF	102006934	102012964	.	+	.	ID=FL_L1-2081	24	2089	6031	0.346377	looks good in ec, not cyto, low mappibility, antisense promoter reads activity could also be promoter of gene in opp direction
chr10	BLAST	L1.3_300bp5NoF	93509375	93515395	.	+	.	ID=FL_L1-3682	24	1660	6021	0.275702	not in gene, no reads upstream
chr7	BLAST	L1.3_300bp5NoF	123085245	123091266	.	-	.	ID=FL_L1-2879	24	1716	6022	0.284955	downstream of expressed gene, reads upstream
chr9	BLAST	L1.3_300bp5NoF	104053083	104059238	.	+	.	ID=FL_L1-3468	24	1675	6156	0.272092	in gene of same direction, reads upstream
chr5	BLAST	L1.3_300bp5NoF	102006934	102012964	.	+	.	ID=FL_L1-2081	24	2089	6031	0.346377	low mappibility, antisense promoter reads activity could also be promoter of gene in opp direction
chrX	BLAST	L1.3_300bp5NoF	74451773	74457796	.	+	.	ID=FL_L1-5491	24	1720	6024	0.285525	not in gene, reads upstream
chr5	BLAST	L1.3_300bp5NoF	36184366	36190459	.	-	.	ID=FL_L1-1845	24	1657	6094	0.271907	in between highly expressed genes in both directions, reads upstream
chr18	BLAST	L1.3_300bp5NoF	53382716	53388758	.	-	.	ID=FL_L1-5035	24	395	6043	0.0653649	not in gene, few reads upstream, low mappability
chr1	BLAST	L1.3_300bp5NoF	168318101	168324117	.	-	.	ID=FL_L1-0268	24	355	6017	0.0589995	few reads upstream, reads only on promoter
chr2	BLAST	L1.3_300bp5NoF	160971028	160977191	.	+	.	ID=FL_L1-0698	23	1672	6164	0.271252	in gene of opposite direction, no reads upstream, reads upstream in unstranded samples
chr9	BLAST	L1.3_300bp5NoF	96807353	96813635	.	-	.	ID=FL_L1-3454	23	1187	6283	0.188922	in gene of opp direction, reads upstream
chr5	BLAST	L1.3_300bp5NoF	25077763	25083794	.	-	.	ID=FL_L1-1821	22	1866	6032	0.30935	not in gene, no reads upstream, antisense promoter activity
chr8	BLAST	L1.3_300bp5NoF	62180575	62186573	.	-	.	ID=FL_L1-3072	22	1250	5999	0.208368	not in gene, no reads upstream
chr8	BLAST	L1.3_300bp5NoF	47930335	47936375	.	+	.	ID=FL_L1-3020	22	1790	6041	0.296308	not in gene, no reads upstream, has some reads upstream in unstranded sample, no reads upstream in unstranded cyto sample
chr20	BLAST	L1.3_300bp5NoF	26214314	26220345	.	+	.	ID=FL_L1-5152	22	1448	6032	0.240053	not in gene, no reads upstream
chr15	BLAST	L1.3_300bp5NoF	98634769	98640793	.	+	.	ID=FL_L1-4790	22	1821	6025	0.302241	not in gene, no reads upstream
chr12	BLAST	L1.3_300bp5NoF	31316009	31322028	.	+	.	ID=FL_L1-4133	22	1618	6020	0.268771	not in gene, no reads upstream for 5 kb
chr11	BLAST	L1.3_300bp5NoF	125581401	125587545	.	-	.	ID=FL_L1-4059	22	1781	6145	0.289829	not in gene, reads upstream
chr19	BLAST	L1.3_300bp5NoF	37607372	37613527	.	+	.	ID=FL_L1-5099	22	1571	6156	0.255198	in gene of same direction, reads upstream
chr2	BLAST	L1.3_300bp5NoF	73948530	73954676	.	+	.	ID=FL_L1-0530	22	1423	6147	0.231495	not in gene, reads upstream
chr16	BLAST	L1.3_300bp5NoF	66529892	66536030	.	+	.	ID=FL_L1-4882	22	1484	6139	0.241733	downstream last expressed exon, reads upstream.
chr3	BLAST	L1.3_300bp5NoF	43720449	43726586	.	+	.	ID=FL_L1-0944	22	1860	6138	0.30303	in gene of opp direction, reads upstream
chr1	BLAST	L1.3_300bp5NoF	41641937	41648034	.	+	.	ID=FL_L1-0025	22	1767	6098	0.289767	in gene of opp direction, reads upstream
chr7	BLAST	L1.3_300bp5NoF	76190516	76196669	.	-	.	ID=FL_L1-2765	22	1634	6154	0.265518	in gene of opp direction, reads upstream
chrX	BLAST	L1.3_300bp5NoF	66923483	66929618	.	-	.	ID=FL_L1-5443	22	1549	6136	0.252445	in gene of opp direction, reads upstream
chr5	BLAST	L1.3_300bp5NoF	52955836	52961798	.	-	.	ID=FL_L1-1923	22	1723	5963	0.288948	in gene of opp direction, reads upstream
chr4	BLAST	L1.3_300bp5NoF	114410295	114416323	.	-	.	ID=FL_L1-1622	21	1208	6029	0.200365	in gene of same direction, reads upstream
chr7	BLAST	L1.3_300bp5NoF	39047128	39053152	.	-	.	ID=FL_L1-2716	20	1530	6025	0.253942	not in gene, no reads upstream, antisense promoter activity
chrX	BLAST	L1.3_300bp5NoF	85368335	85374350	.	-	.	ID=FL_L1-5576	20	1164	6016	0.193484	not in gene, no reads upstream
chr11	BLAST	L1.3_300bp5NoF	93965691	93971691	.	-	.	ID=FL_L1-4002	20	1355	6001	0.225796	not in gene, no reads upstream, antisense promoter activity
chr3	BLAST	L1.3_300bp5NoF	27857475	27863474	.	-	.	ID=FL_L1-0902	20	1606	6000	0.267667	not in gene, no reads upstream, antisense promoter activity
chr11	BLAST	L1.3_300bp5NoF	101723221	101729358	.	+	.	ID=FL_L1-4024	20	1508	6138	0.245683	not in gene, no reads upstream
chr1	BLAST	L1.3_300bp5NoF	116594538	116600673	.	+	.	ID=FL_L1-0199	20	1704	6136	0.277705	in gene of same direction, no reads upsteram, low mappibility, antisense reads in wc, looks real in wc and not ctye
chr7	BLAST	L1.3_300bp5NoF	32504143	32510177	.	+	.	ID=FL_L1-2697	20	1440	6035	0.238608	not in gene, no reads upstream, antisense promoter activity
chr9	BLAST	L1.3_300bp5NoF	112991891	112998185	.	-	.	ID=FL_L1-3491	20	1333	6295	0.211755	not in gene, reads upstream
chr15	BLAST	L1.3_300bp5NoF	35678048	35684180	.	-	.	ID=FL_L1-4689	20	1482	6133	0.241644	in gene of same direction, reads upstream
chr8	BLAST	L1.3_300bp5NoF	75308640	75314941	.	-	.	ID=FL_L1-3114	20	1161	6302	0.184227	not in gene, reads upstream
chr15	BLAST	L1.3_300bp5NoF	97833401	97839543	.	-	.	ID=FL_L1-4787	20	434	6143	0.0706495	reads only on promoter
chr12	BLAST	L1.3_300bp5NoF	8453665	8459778	.	-	.	ID=FL_L1-4086	20	1589	6114	0.259895	not in gene, reads upstream
chr12	BLAST	L1.3_300bp5NoF	102531303	102537391	.	-	.	ID=FL_L1-4323	20	1274	6089	0.20923	in gene of opp direction, reads upstream
chr9	BLAST	L1.3_300bp5NoF	96875818	96881847	.	-	.	ID=FL_L1-3456	20	846	6030	0.140298	not in gene, reads upstream
chr7	BLAST	L1.3_300bp5NoF	8337744	8343770	.	-	.	ID=FL_L1-2643	20	424	6027	0.0703501	reads at promoter, in gene of opp direction, some reads upstream at 8 kb
chr8	BLAST	L1.3_300bp5NoF	54693104	54699226	.	-	.	ID=FL_L1-3047	19	1299	6123	0.212151	in gene of same direction, reads upstream
chr15	BLAST	L1.3_300bp5NoF	81960855	81966841	.	-	.	ID=FL_L1-4754	19	1456	5987	0.243194	not in gene, reads upstream
chr9	BLAST	L1.3_300bp5NoF	121931398	121937410	.	+	.	ID=FL_L1-3501	19	1361	6013	0.226343	in gene of opposite direction, reads upstream
chr4	BLAST	L1.3_300bp5NoF	129944705	129950846	.	+	.	ID=FL_L1-1662	19	871	6142	0.141811	in gene of opp direction, reads upstream
chr9	BLAST	L1.3_300bp5NoF	94976691	94982694	.	+	.	ID=FL_L1-3451	19	1252	6004	0.208528	in gene of opp direction, reads upstream
chrX	BLAST	L1.3_300bp5NoF	74533357	74539492	.	-	.	ID=FL_L1-5493	19	1363	6136	0.222132	not in gene, reads upstream
chr7	BLAST	L1.3_300bp5NoF	99251709	99257824	.	-	.	ID=FL_L1-2823	19	1389	6116	0.227109	in genes of both directions, reads upstream
chr18	BLAST	L1.3_300bp5NoF	12202444	12208457	.	-	.	ID=FL_L1-4966	19	1444	6014	0.240106	in gene of opp direction, reads upstream
chr2	BLAST	L1.3_300bp5NoF	38359550	38365734	.	-	.	ID=FL_L1-0454	18	1554	6185	0.251253	in gene of opposite direction, no reads upstream, reads upsteram in unstranded samples
chr4	BLAST	L1.3_300bp5NoF	141741525	141747645	.	-	.	ID=FL_L1-1685	18	1669	6121	0.272668	not in gene, no reads upstream, looks real in wc and not cyto
chr2	BLAST	L1.3_300bp5NoF	138067077	138073104	.	-	.	ID=FL_L1-0645	18	1556	6028	0.258129	in gene of opp direction, no reads upstream, looks real in wc and not cyto
chr12	BLAST	L1.3_300bp5NoF	64681130	64687157	.	-	.	ID=FL_L1-4242	18	1086	6028	0.180159	in gene of same direction, reads upstream, no reads upstream for 50 kb, low mappbility, maybe star check
chr12	BLAST	L1.3_300bp5NoF	43864777	43870811	.	+	.	ID=FL_L1-4183	18	836	6035	0.138525	in gene of opp direction, no reads upstream, antisense promoter activity, low mappability
chr1	BLAST	L1.3_300bp5NoF	146894946	146900972	.	+	.	ID=FL_L1-0231	18	1378	6027	0.228638	in gene of opp direction, no reads upstream, low mappability, reads upstream in unstranded samples
chr1	BLAST	L1.3_300bp5NoF	142626736	142632863	.	-	.	ID=FL_L1-0219	18	1496	6128	0.244125	not in gene, reads upstream
chr10	BLAST	L1.3_300bp5NoF	101400325	101406444	.	-	.	ID=FL_L1-3698	18	1347	6120	0.220098	not in gene, reads upstream
chr9	BLAST	L1.3_300bp5NoF	31883171	31889272	.	-	.	ID=FL_L1-3375	18	1364	6102	0.223533	not in gene, reads upstream
chr11	BLAST	L1.3_300bp5NoF	43367652	43373668	.	-	.	ID=FL_L1-3864	18	1491	6017	0.247798	not in gene, reads upstream
chr8	BLAST	L1.3_300bp5NoF	48006713	48012603	.	-	.	ID=FL_L1-3022	18	1145	5891	0.194364	not in gene, reads upstream
chr19	BLAST	L1.3_300bp5NoF	44725367	44731078	.	-	.	ID=FL_L1-5109	18	1316	5712	0.230392	in gene of opposite direction, reads upstream
chrY	BLAST	L1.3_300bp5NoF	16021155	16027299	.	+	.	ID=FL_L1-5843	18	1208	6145	0.196583	not in gene, reads upstream
chr4	BLAST	L1.3_300bp5NoF	128597770	128603911	.	+	.	ID=FL_L1-1658	18	1235	6142	0.201075	in gene of same direction, reads upstream
chr8	BLAST	L1.3_300bp5NoF	48229550	48235690	.	+	.	ID=FL_L1-3024	18	1260	6141	0.205178	in gene of same direction, reads upstream
chr18	BLAST	L1.3_300bp5NoF	1335223	1341362	.	+	.	ID=FL_L1-4949	18	1445	6140	0.235342	in gene of opposite direction, reads upstream
chr9	BLAST	L1.3_300bp5NoF	108325457	108331580	.	+	.	ID=FL_L1-3478	18	1262	6124	0.206074	in gene of same direction, reads upstream
chr15	BLAST	L1.3_300bp5NoF	53832831	53838874	.	+	.	ID=FL_L1-4722	18	363	6044	0.0600596	within gene of opp direction, condensed reads only on promoter
chr15	BLAST	L1.3_300bp5NoF	102166654	102172678	.	+	.	ID=FL_L1-4795	18	1284	6025	0.213112	not in gene, reads upstream
chr3	BLAST	L1.3_300bp5NoF	167728821	167734843	.	+	.	ID=FL_L1-1245	18	898	6023	0.149095	in gene of opp direction, reads upstream
chr8	BLAST	L1.3_300bp5NoF	76236457	76242460	.	+	.	ID=FL_L1-3119	18	390	6004	0.0649567	reads only on promoter
chr12	BLAST	L1.3_300bp5NoF	104782343	104788483	.	-	.	ID=FL_L1-4329	18	994	6141	0.161863	not in gene, reads upstream
chr9	BLAST	L1.3_300bp5NoF	108547357	108553491	.	-	.	ID=FL_L1-3481	18	1484	6135	0.241891	not in gene, reads upstream
chrX	BLAST	L1.3_300bp5NoF	101940825	101946951	.	-	.	ID=FL_L1-5623	18	1203	6127	0.196344	in gene of opp direction, reads upstream
chr9	BLAST	L1.3_300bp5NoF	5722563	5728670	.	-	.	ID=FL_L1-3310	18	1456	6108	0.238376	in gene of opp direction, reads upstream
chr3	BLAST	L1.3_300bp5NoF	188735019	188741042	.	-	.	ID=FL_L1-1274	18	389	6024	0.064575	not in gene, reads upstream
chr12	BLAST	L1.3_300bp5NoF	71511853	71517883	.	+	.	ID=FL_L1-4256	17	1058	6031	0.175427	not in gene, reads upstream
chr2	BLAST	L1.3_300bp5NoF	110948616	110954506	.	+	.	ID=FL_L1-0583	17	1422	5891	0.241385	in gene of opp direction, reads upstream
chr20	BLAST	L1.3_300bp5NoF	25694293	25700449	.	-	.	ID=FL_L1-5151	17	1234	6157	0.200422	not in gene, reads upstream
chr15	BLAST	L1.3_300bp5NoF	97956554	97962700	.	-	.	ID=FL_L1-4788	17	1348	6147	0.219294	in gene of same direction, reads upstream
chr5	BLAST	L1.3_300bp5NoF	84953412	84959459	.	-	.	ID=FL_L1-2022	17	324	6048	0.0535714	not in gene, nreads ipstream, some AS promoter looking reads
chr8	BLAST	L1.3_300bp5NoF	26915370	26921500	.	-	.	ID=FL_L1-2976	16	1466	6131	0.239113	not in gene, no reads upstream for 12 kb
chr3	BLAST	L1.3_300bp5NoF	26280574	26286703	.	-	.	ID=FL_L1-0895	16	1269	6130	0.207015	not in gene, no reads upstream, real in wc, not enough to call in cyto
chr3	BLAST	L1.3_300bp5NoF	21291217	21297247	.	-	.	ID=FL_L1-0881	16	1302	6031	0.215885	not in gene, no reads uptream
chr7	BLAST	L1.3_300bp5NoF	141679886	141685914	.	-	.	ID=FL_L1-2908	16	1136	6029	0.188423	not in gene, no reads upstream, real in wc, not enough to call in cyto
chr7	BLAST	L1.3_300bp5NoF	121918970	121924997	.	-	.	ID=FL_L1-2876	16	1045	6028	0.173358	not in gene, no reads upsteram, some antisense in wc, very low mappbility, lots of downstream reads
chr3	BLAST	L1.3_300bp5NoF	112377994	112384011	.	-	.	ID=FL_L1-1111	16	1237	6018	0.20555	not in gene, no reads upstream, antisense promoter activity
chr1	BLAST	L1.3_300bp5NoF	79976960	79982965	.	-	.	ID=FL_L1-0117	16	1286	6006	0.214119	not in gene, no reads upstream, reads upstream in unstranded samples
chr4	BLAST	L1.3_300bp5NoF	172824282	172830309	.	+	.	ID=FL_L1-1767	16	1287	6028	0.213504	in gene of same direction, no reads upstream, not seen in cyto
chr12	BLAST	L1.3_300bp5NoF	21572150	21578168	.	+	.	ID=FL_L1-4113	16	1233	6019	0.204851	not in gene, no reads upstream, antisense promoter activity
chr2	BLAST	L1.3_300bp5NoF	209611215	209617366	.	-	.	ID=FL_L1-0797	16	1263	6152	0.205299	in gene of opposite direction, reads upstream
chr8	BLAST	L1.3_300bp5NoF	39873917	39880066	.	-	.	ID=FL_L1-2998	16	1312	6150	0.213333	not in gene, reads upstream
chr3	BLAST	L1.3_300bp5NoF	19017442	19023578	.	+	.	ID=FL_L1-0876	16	1285	6137	0.209386	not in gene, reads upstream
chr11	BLAST	L1.3_300bp5NoF	57615332	57621467	.	+	.	ID=FL_L1-3923	16	1155	6136	0.188233	not in gene, reads upstream
chr3	BLAST	L1.3_300bp5NoF	23390742	23396876	.	+	.	ID=FL_L1-0889	16	1235	6135	0.201304	in gene of same direction, reads upstream
chr19	BLAST	L1.3_300bp5NoF	21023828	21029958	.	+	.	ID=FL_L1-5068	16	1318	6131	0.214973	not in gene, reads upstream
chr5	BLAST	L1.3_300bp5NoF	42659734	42665861	.	+	.	ID=FL_L1-1865	16	1437	6128	0.234497	in gene of same direction, reads upstream
chr5	BLAST	L1.3_300bp5NoF	37688818	37694942	.	+	.	ID=FL_L1-1847	16	1170	6125	0.19102	in gene of same direction, reads upstream
chr3	BLAST	L1.3_300bp5NoF	851060	857098	.	+	.	ID=FL_L1-0839	16	1195	6039	0.19788	in gene of same direction, reads upstream
chr3	BLAST	L1.3_300bp5NoF	43106267	43112282	.	+	.	ID=FL_L1-0941	16	1260	6016	0.209442	not in gene, reads upstream
chr7	BLAST	L1.3_300bp5NoF	92971277	92977292	.	+	.	ID=FL_L1-2806	16	1207	6016	0.200632	in gene of same direction, reads upstream
chr10	BLAST	L1.3_300bp5NoF	33201108	33207283	.	+	.	ID=FL_L1-3564	16	1167	6176	0.188957	in gene of opp direction, reads upstream, just upstream L1 is exon that is highly expressed
chr4	BLAST	L1.3_300bp5NoF	84085217	84091361	.	+	.	ID=FL_L1-1509	16	1509	6145	0.245565	not in gene, reads upstream
chr19	BLAST	L1.3_300bp5NoF	35116045	35122178	.	+	.	ID=FL_L1-5094	16	1286	6134	0.209651	in gene of opp direction, reads upstream
chr5	BLAST	L1.3_300bp5NoF	102006934	102012964	.	+	.	ID=FL_L1-2081	16	441	6031	0.0731222	promoter reads line up with promoter reads of gene of opp direction, low mappability, reads through L1
chr2	BLAST	L1.3_300bp5NoF	229432976	229438997	.	+	.	ID=FL_L1-0828	16	449	6022	0.0745599	few reads upstream, reads only on promoter
chrX	BLAST	L1.3_300bp5NoF	23375779	23381902	.	-	.	ID=FL_L1-5262	16	1297	6124	0.21179	in gene of opp direction, reads upstream
chr4	BLAST	L1.3_300bp5NoF	54270182	54276304	.	-	.	ID=FL_L1-1393	16	1289	6123	0.210518	in gene of opp direction, reads upstream
chr7	BLAST	L1.3_300bp5NoF	39047128	39053152	.	-	.	ID=FL_L1-2716	16	503	6025	0.0834855	condensed reads on promoter which might be coming from an exon, within gene of opposite and same direction
chr3	BLAST	L1.3_300bp5NoF	19138861	19144839	.	-	.	ID=FL_L1-0877	16	1095	5979	0.183141	not in gene, reads upstream
chr8	BLAST	L1.3_300bp5NoF	129726600	129732634	.	+	.	ID=FL_L1-3262	15	1107	6035	0.18343	not in gene, no reads upstream
chr9	BLAST	L1.3_300bp5NoF	34761696	34767846	.	-	.	ID=FL_L1-3387	15	1066	6151	0.173305	not in gene, reads upstream
chr7	BLAST	L1.3_300bp5NoF	102421125	102427288	.	+	.	ID=FL_L1-2828	15	1084	6164	0.17586	in gene of same direction, reads upstream
chr9	BLAST	L1.3_300bp5NoF	139653	145712	.	+	.	ID=FL_L1-3292	15	808	6060	0.133333	in gene of opp direction, reads upstream
chr7	BLAST	L1.3_300bp5NoF	156702089	156708236	.	-	.	ID=FL_L1-2930	15	970	6148	0.157775	not in gene, reads upstream
chr1	BLAST	L1.3_300bp5NoF	172560415	172566551	.	-	.	ID=FL_L1-0279	15	1201	6137	0.195698	in gene of opp direction, reads upstream
chr1	BLAST	L1.3_300bp5NoF	142626736	142632863	.	-	.	ID=FL_L1-0219	15	1203	6128	0.196312	not in gene, reads upstream
chr4	BLAST	L1.3_300bp5NoF	106650901	106656978	.	-	.	ID=FL_L1-1592	15	778	6078	0.128003	in gene of opp direction, reads upstream
chr17	BLAST	L1.3_300bp5NoF	66404265	66410283	.	-	.	ID=FL_L1-4940	15	495	6019	0.0822396	in gene of opp direction, reads upstream, there is a promoter for a gene where there is an L1 antisense promoter
chr11	BLAST	L1.3_300bp5NoF	30284691	30290834	.	-	.	ID=FL_L1-3828	14	1176	6144	0.191406	not in gene, no reads uptream
chr5	BLAST	L1.3_300bp5NoF	111321701	111327808	.	-	.	ID=FL_L1-2104	14	893	6108	0.146202	in gene of opp direction, no reads upstream
chr2	BLAST	L1.3_300bp5NoF	22126184	22132216	.	-	.	ID=FL_L1-0431	14	1323	6033	0.219294	not in gene, no reads uptream
chr14	BLAST	L1.3_300bp5NoF	91897209	91903237	.	-	.	ID=FL_L1-4661	14	1344	6029	0.222922	not in gene, no reads upstream, antisense promoter activity, low mappability
chr11	BLAST	L1.3_300bp5NoF	102239898	102245923	.	-	.	ID=FL_L1-4025	14	1131	6026	0.187687	in gene of opp direction, no reads upstream, low mappability, reads upstream in unstranded samples
chr11	BLAST	L1.3_300bp5NoF	4191483	4197506	.	-	.	ID=FL_L1-3749	14	905	6024	0.150232	not in gene, no reads upstream, reads upstream in unstranded samples
chrX	BLAST	L1.3_300bp5NoF	74008818	74014835	.	-	.	ID=FL_L1-5485	14	1294	6018	0.215022	in gene of same direction, no reads upstream, not seen in cyto
chr6	BLAST	L1.3_300bp5NoF	72536419	72542435	.	-	.	ID=FL_L1-2383	14	1167	6017	0.19395	not in gene, no reads upstream
chr7	BLAST	L1.3_300bp5NoF	51901169	51907183	.	-	.	ID=FL_L1-2735	14	1029	6015	0.171072	not in gene, no reads upstream
chrX	BLAST	L1.3_300bp5NoF	147204986	147210992	.	-	.	ID=FL_L1-5769	14	980	6007	0.163143	not in gene, no reads upstream, antisense promoter activity, low mappability
chr14	BLAST	L1.3_300bp5NoF	55337083	55343223	.	+	.	ID=FL_L1-4594	14	1102	6141	0.17945	in gene of opp direction, no reads upstream, reads upstream in unstranded samples
chr15	BLAST	L1.3_300bp5NoF	82090274	82096304	.	+	.	ID=FL_L1-4757	14	1177	6031	0.195158	not in gene, no reads upstream in L1 diresction, lots of reads in opp direction, reads upstream in unstranded samples
chrX	BLAST	L1.3_300bp5NoF	91007800	91013827	.	+	.	ID=FL_L1-5588	14	1243	6028	0.206204	not in gene, no reads upstream, antisense promoter activity, low mappability
chr1	BLAST	L1.3_300bp5NoF	88807526	88813550	.	+	.	ID=FL_L1-0139	14	1220	6025	0.20249	not in gene, no reads upstream, low mappability
chr12	BLAST	L1.3_300bp5NoF	109434756	109440778	.	+	.	ID=FL_L1-4337	14	1012	6023	0.168023	in gene of opp direction, no reads upstream
chr20	BLAST	L1.3_300bp5NoF	52120391	52126413	.	+	.	ID=FL_L1-5169	14	1353	6023	0.224639	not in gene, no reads upstream in same direction, reads upstream in unstranded samples
chr6	BLAST	L1.3_300bp5NoF	95651857	95657877	.	+	.	ID=FL_L1-2503	14	1229	6021	0.204119	not in gene, no reads upstream
chr11	BLAST	L1.3_300bp5NoF	6206581	6212596	.	+	.	ID=FL_L1-3759	14	981	6016	0.163065	not in gene, no reads upstream in same direction, low mappability, reads upstream in unstranded samples
chrX	BLAST	L1.3_300bp5NoF	106607569	106613579	.	+	.	ID=FL_L1-5647	14	1163	6011	0.193479	not in gene, no reads upstream, reads upstream in unstranded wc sample but clear for cyto sample
chr6	BLAST	L1.3_300bp5NoF	85336076	85342084	.	+	.	ID=FL_L1-2456	14	1004	6009	0.167083	not in gene, no reads upstream, antisense promoter activity
chr7	BLAST	L1.3_300bp5NoF	76190516	76196669	.	-	.	ID=FL_L1-2765	14	1240	6154	0.201495	in gene of opposite direction, reads upstream
chr17	BLAST	L1.3_300bp5NoF	537637	543776	.	-	.	ID=FL_L1-4904	14	1273	6140	0.207329	in gene of same direction, reads upstream
chr12	BLAST	L1.3_300bp5NoF	31703001	31709139	.	-	.	ID=FL_L1-4134	14	1000	6139	0.162893	not in gene, reads upstream
chr4	BLAST	L1.3_300bp5NoF	49171851	49177978	.	-	.	ID=FL_L1-1371	14	1218	6128	0.19876	not in gene, reads upstream
chr12	BLAST	L1.3_300bp5NoF	479779	485884	.	-	.	ID=FL_L1-4074	14	1301	6106	0.213069	in gene of same direction, reads upstream
chr5	BLAST	L1.3_300bp5NoF	126225979	126232025	.	-	.	ID=FL_L1-2145	14	1131	6047	0.187035	in gene of same direction, reads upstream
chr14	BLAST	L1.3_300bp5NoF	91897209	91903237	.	-	.	ID=FL_L1-4661	14	1344	6029	0.222922	not in gene, no reads upstream, antisense promoter activity, low mappability, downstream expressed gene in same direction
chr11	BLAST	L1.3_300bp5NoF	102239898	102245923	.	-	.	ID=FL_L1-4025	14	1131	6026	0.187687	in gene of opp direction, no reads upstream, low mappability, downstream expressed gene
chr2	BLAST	L1.3_300bp5NoF	181391451	181397447	.	-	.	ID=FL_L1-0747	14	1120	5997	0.18676	not in gene, reads upstream
chr3	BLAST	L1.3_300bp5NoF	125568654	125574805	.	+	.	ID=FL_L1-1139	14	1124	6152	0.182705	in gene of opposite direction, reads upstream
chr15	BLAST	L1.3_300bp5NoF	78899927	78906072	.	+	.	ID=FL_L1-4750	14	977	6146	0.158965	in gene of opposite direction, reads upstream
chr1	BLAST	L1.3_300bp5NoF	90632412	90638545	.	+	.	ID=FL_L1-0146	14	1184	6134	0.193023	not in gene, reads upstream
chr4	BLAST	L1.3_300bp5NoF	74225873	74231963	.	+	.	ID=FL_L1-1478	14	1345	6091	0.220818	not in gene, reads upstream
chr7	BLAST	L1.3_300bp5NoF	76357803	76363830	.	+	.	ID=FL_L1-2766	14	1072	6028	0.177837	not in gene, reads upstream
chr20	BLAST	L1.3_300bp5NoF	52120391	52126413	.	+	.	ID=FL_L1-5169	14	1353	6023	0.224639	lots of reads upstream in opp direction, but downstream gene in same direction
chr8	BLAST	L1.3_300bp5NoF	120246187	120252156	.	+	.	ID=FL_L1-3242	14	1032	5970	0.172864	in gene of same direction, reads upstream
chr2	BLAST	L1.3_300bp5NoF	223449098	223455245	.	+	.	ID=FL_L1-0821	14	1116	6148	0.181522	in gene of opp direction, reads upstream
chr6	BLAST	L1.3_300bp5NoF	99358564	99364704	.	+	.	ID=FL_L1-2513	14	1214	6141	0.197688	in gene of opp direction, reads upstream
chr10	BLAST	L1.3_300bp5NoF	38054572	38060712	.	+	.	ID=FL_L1-3574	14	1125	6141	0.183195	not in gene, reads upstream
chr4	BLAST	L1.3_300bp5NoF	106781288	106787417	.	+	.	ID=FL_L1-1593	14	1124	6130	0.183361	not in gene, reads upstream
chr6	BLAST	L1.3_300bp5NoF	85336076	85342084	.	+	.	ID=FL_L1-2456	14	380	6009	0.0632385	looks green in cyto, not in gene, reads upstream
chr7	BLAST	L1.3_300bp5NoF	113382961	113388955	.	+	.	ID=FL_L1-2860	14	410	5995	0.0683903	few reads upstream, might be green for cyto, not in gene, higher promoter expression
chr5	BLAST	L1.3_300bp5NoF	134333615	134339777	.	-	.	ID=FL_L1-2168	14	1258	6163	0.204121	in gene of opp direction, reads upstream
chrX	BLAST	L1.3_300bp5NoF	7505634	7511793	.	-	.	ID=FL_L1-5233	14	316	6160	0.0512987	few reads upstream, reads only on promoter, similar patern in cyto, just has less than ten reads aligning to it
chr2	BLAST	L1.3_300bp5NoF	25023193	25029340	.	-	.	ID=FL_L1-0437	14	1110	6148	0.180546	in gene of opp direction, reads upstream
chr4	BLAST	L1.3_300bp5NoF	20717972	20724096	.	-	.	ID=FL_L1-1330	14	1097	6125	0.179102	in gene of opp direction, reads upstream
chr14	BLAST	L1.3_300bp5NoF	71402848	71408970	.	-	.	ID=FL_L1-4635	14	1015	6123	0.165768	in gene of opp direction, reads upstream
chr1	BLAST	L1.3_300bp5NoF	225243238	225249358	.	-	.	ID=FL_L1-0375	14	1244	6121	0.203235	in gene of opp direction, reads upstream
chr14	BLAST	L1.3_300bp5NoF	61558990	61565109	.	-	.	ID=FL_L1-4617	14	1135	6120	0.185457	not in gene, reads upstream
chr18	BLAST	L1.3_300bp5NoF	13078650	13084753	.	-	.	ID=FL_L1-4967	14	1077	6104	0.176442	in gene of opp direction, reads upstream
chr2	BLAST	L1.3_300bp5NoF	71638605	71644631	.	-	.	ID=FL_L1-0521	14	593	6027	0.0983906	in gene of opp direction, reads upstream
chrX	BLAST	L1.3_300bp5NoF	147204986	147210992	.	-	.	ID=FL_L1-5769	14	322	6007	0.0536041	reads only on promoter
chr12	BLAST	L1.3_300bp5NoF	5225593	5231594	.	-	.	ID=FL_L1-4080	14	436	6002	0.0726425	few reads upstream, reads only on promoter, similar patern in cyto, just has less than ten reads aligning to it
chr19	BLAST	L1.3_300bp5NoF	44725367	44731078	.	-	.	ID=FL_L1-5109	14	976	5712	0.170868	in gene of opp direction, reads upstream
chr4	BLAST	L1.3_300bp5NoF	180557684	180563831	.	+	.	ID=FL_L1-1780	13	870	6148	0.141509	not in gene, reads upstream
chr3	BLAST	L1.3_300bp5NoF	125568654	125574805	.	+	.	ID=FL_L1-1139	13	862	6152	0.140117	in gene of opp direction, reads upstream
chr3	BLAST	L1.3_300bp5NoF	87141401	87147539	.	-	.	ID=FL_L1-1033	12	751	6139	0.122333	in gene of opp direction, no reads upstream
chr7	BLAST	L1.3_300bp5NoF	25081480	25087510	.	-	.	ID=FL_L1-2682	12	913	6031	0.151385	not in gene, no reads upstream, low mappability
chr5	BLAST	L1.3_300bp5NoF	136118489	136124518	.	-	.	ID=FL_L1-2170	12	1025	6030	0.169983	not in gene, no reads upstream, antisense promoter activity, low mappability
chrY	BLAST	L1.3_300bp5NoF	5474210	5480237	.	-	.	ID=FL_L1-5801	12	969	6028	0.16075	in gene of opp direction, no reads upstream, no mappbility in whole gene
chr3	BLAST	L1.3_300bp5NoF	162123655	162129681	.	-	.	ID=FL_L1-1233	12	901	6027	0.149494	not in gene, no reads upstream, low mappability
chr18	BLAST	L1.3_300bp5NoF	970860	976879	.	-	.	ID=FL_L1-4948	12	986	6020	0.163787	not in gene, no reads upstream, antisense promoter activity, low mappability
chr3	BLAST	L1.3_300bp5NoF	22779227	22785245	.	-	.	ID=FL_L1-0886	12	971	6019	0.161323	not in gene, no reads upstream, antisense promoter activity
chr1	BLAST	L1.3_300bp5NoF	176277532	176283546	.	-	.	ID=FL_L1-0295	12	1053	6015	0.175062	not in gene, no reads upstream, low mappability
chr8	BLAST	L1.3_300bp5NoF	115592608	115598600	.	-	.	ID=FL_L1-3232	12	879	5993	0.146671	not in gene, no reads upstream, antisense promoter activity
chr6	BLAST	L1.3_300bp5NoF	95578758	95584161	.	-	.	ID=FL_L1-2502	12	1018	5404	0.188379	not in gene, no reads upstream
chr1	BLAST	L1.3_300bp5NoF	207380080	207386252	.	+	.	ID=FL_L1-0344	12	1155	6173	0.187105	not in gene, no reads upstream
chr7	BLAST	L1.3_300bp5NoF	31659231	31665396	.	+	.	ID=FL_L1-2693	12	951	6166	0.154233	within gene of same direction, but no reads upsteram
chr5	BLAST	L1.3_300bp5NoF	130233260	130239362	.	+	.	ID=FL_L1-2158	12	855	6103	0.140095	not in gene, no reads upstream
chr16	BLAST	L1.3_300bp5NoF	60556650	60562694	.	+	.	ID=FL_L1-4871	12	890	6045	0.147229	not in gene, no reads upstream, antisense promoter activity, low mappability
chr15	BLAST	L1.3_300bp5NoF	53832831	53838874	.	+	.	ID=FL_L1-4722	12	866	6044	0.143283	overlaps with promoter of gene in opp direction, no reads upsteram, reads upstream in unstranded samples
chr22	BLAST	L1.3_300bp5NoF	29059274	29065303	.	+	.	ID=FL_L1-5219_HS	12	948	6030	0.157214	not in gene, no reads upstream, antisense promoter activity, low mappability
chr7	BLAST	L1.3_300bp5NoF	85969525	85975549	.	+	.	ID=FL_L1-2784	12	1102	6025	0.182905	not in gene, no reads upstream
chr4	BLAST	L1.3_300bp5NoF	165271905	165277928	.	+	.	ID=FL_L1-1741	12	1050	6024	0.174303	in gene of opp direction, no reads upstream, antisense activity, low mappability
chr2	BLAST	L1.3_300bp5NoF	186729325	186735343	.	+	.	ID=FL_L1-0761	12	1079	6019	0.179266	not in gene, no reads upstream in same direction, not seen in cyto, low mappability, reads upstream in unstranded samples
chr7	BLAST	L1.3_300bp5NoF	113382961	113388955	.	+	.	ID=FL_L1-2860	12	1117	5995	0.186322	not in gene, no reads upstream, antisense activity
chr9	BLAST	L1.3_300bp5NoF	96782624	96788777	.	-	.	ID=FL_L1-3453	12	910	6154	0.147871	not in gene, reads upstream
chr3	BLAST	L1.3_300bp5NoF	17654384	17660525	.	-	.	ID=FL_L1-0867	12	938	6142	0.152719	not in gene, reads upstream
chr3	BLAST	L1.3_300bp5NoF	60946098	60952238	.	-	.	ID=FL_L1-0976	12	924	6141	0.150464	in gene of same direction, reads upstream
chrX	BLAST	L1.3_300bp5NoF	69430253	69436385	.	-	.	ID=FL_L1-5456	12	955	6133	0.155715	not in gene, no reads upstream
chrX	BLAST	L1.3_300bp5NoF	73253779	73259910	.	-	.	ID=FL_L1-5481	12	1057	6132	0.172374	in gene of same direction, reads upstream
chr6	BLAST	L1.3_300bp5NoF	109919290	109925413	.	-	.	ID=FL_L1-2545	12	1034	6124	0.168844	in gene of same direction, reads upstream
chr4	BLAST	L1.3_300bp5NoF	53761344	53767458	.	-	.	ID=FL_L1-1385	12	1106	6115	0.180867	in gene of same direction, reads upstream
chr18	BLAST	L1.3_300bp5NoF	14037597	14043711	.	-	.	ID=FL_L1-4971	12	987	6115	0.161406	not in gene, reads upstream
chr17	BLAST	L1.3_300bp5NoF	25366696	25372649	.	-	.	ID=FL_L1-4916	12	939	5954	0.157709	not in gene, reads upstream
chr11	BLAST	L1.3_300bp5NoF	14865898	14872044	.	+	.	ID=FL_L1-3781	12	736	6147	0.119733	in gene of same direction, reads upstream
chrX	BLAST	L1.3_300bp5NoF	56210323	56216463	.	+	.	ID=FL_L1-5358	12	870	6141	0.141671	in gene of same direction, reads upstream
chr2	BLAST	L1.3_300bp5NoF	126583114	126589251	.	+	.	ID=FL_L1-0615	12	950	6138	0.154774	not in gene, reads upstream
chr7	BLAST	L1.3_300bp5NoF	90435809	90441945	.	+	.	ID=FL_L1-2793	12	1095	6137	0.178426	in gene of same direction, reads upstream
chr2	BLAST	L1.3_300bp5NoF	191335833	191341935	.	+	.	ID=FL_L1-0766	12	987	6103	0.161724	in gene of same direction, reads upstream
chr10	BLAST	L1.3_300bp5NoF	33043581	33049683	.	+	.	ID=FL_L1-3562	12	950	6103	0.155661	in gene of same direction, reads upstream
chr8	BLAST	L1.3_300bp5NoF	102438009	102444107	.	+	.	ID=FL_L1-3203	12	1081	6099	0.177242	not in gene, reads upstream
chr16	BLAST	L1.3_300bp5NoF	60556650	60562694	.	+	.	ID=FL_L1-4871	12	890	6045	0.147229	promoter aligns with promoter of gene in opp direction
chr10	BLAST	L1.3_300bp5NoF	86039724	86045762	.	+	.	ID=FL_L1-3658	12	953	6039	0.157808	starts with gene in same direction
chr12	BLAST	L1.3_300bp5NoF	71511853	71517883	.	+	.	ID=FL_L1-4256	12	939	6031	0.155696	not in gene, reads upstream
chr11	BLAST	L1.3_300bp5NoF	132190068	132196077	.	+	.	ID=FL_L1-4070	12	914	6010	0.15208	in gene of same direction, reads upstream
chrX	BLAST	L1.3_300bp5NoF	74806364	74812347	.	+	.	ID=FL_L1-5498	12	999	5984	0.166945	not in gene, reads upstream
chr6	BLAST	L1.3_300bp5NoF	26976183	26982349	.	+	.	ID=FL_L1-2295	12	792	6167	0.128425	in gene of opp direction, reads upstream
chr2	BLAST	L1.3_300bp5NoF	23959439	23965581	.	+	.	ID=FL_L1-0436	12	1031	6143	0.167833	not in gene, reads upstream
chr7	BLAST	L1.3_300bp5NoF	124540590	124546706	.	+	.	ID=FL_L1-2884	12	873	6117	0.142717	in gene of opp direction, reads upstream
chr3	BLAST	L1.3_300bp5NoF	15228175	15234206	.	+	.	ID=FL_L1-0862	12	439	6032	0.0727785	in gene of opp direction, reads upstream, potential promoter activity, but reads upsteram
chr15	BLAST	L1.3_300bp5NoF	82090274	82096304	.	+	.	ID=FL_L1-4757	12	594	6031	0.0984911	not in gene, reads upstream
chr14	BLAST	L1.3_300bp5NoF	28657649	28663676	.	+	.	ID=FL_L1-4516	12	303	6028	0.0502654	few reads upstream, reads only on promoter
chr2	BLAST	L1.3_300bp5NoF	118380830	118386852	.	+	.	ID=FL_L1-0598	12	504	6023	0.0836792	few reads upstream, reads only on promoter
chr9	BLAST	L1.3_300bp5NoF	4915074	4921185	.	-	.	ID=FL_L1-3305	12	955	6112	0.15625	not in gene, reads upstream
chr11	BLAST	L1.3_300bp5NoF	32962797	32968802	.	-	.	ID=FL_L1-3836	12	871	6006	0.145022	in gene of opp direction, reads upstream, potential promoter activity, but reads upsteram
chr1	BLAST	L1.3_300bp5NoF	43580199	43586164	.	-	.	ID=FL_L1-0029	12	598	5966	0.100235	not in gene, reads upstream
chr11	BLAST	L1.3_300bp5NoF	45143865	45150048	.	-	.	ID=FL_L1-3867	11	1036	6184	0.167529	not in gene, reads upstream
chr21	BLAST	L1.3_300bp5NoF	38481377	38487474	.	+	.	ID=FL_L1-5199	11	909	6098	0.149065	in gene of same direction, reads upstream
chr19	BLAST	L1.3_300bp5NoF	35351121	35357117	.	+	.	ID=FL_L1-5096	11	433	5997	0.0722028	reads condensed on promoter, reads upstream are condensed
chr14	BLAST	L1.3_300bp5NoF	84105643	84111674	.	+	.	ID=FL_L1-4648	10	381	6032	0.0631631	not in gene, no reads upstream, low mappability
chr2	BLAST	L1.3_300bp5NoF	174392018	174398045	.	-	.	ID=FL_L1-0728	10	464	6028	0.0769741	not in gene, no reads upstream, low mappability
chr10	BLAST	L1.3_300bp5NoF	1267357	1273495	.	-	.	ID=FL_L1-3511	10	994	6139	0.161916	in gene of same direction, no reads upsteram, looks real in wc and not ctye
chr8	BLAST	L1.3_300bp5NoF	98601814	98607947	.	-	.	ID=FL_L1-3189	10	849	6134	0.138409	not in gene, no reads upstream
chr1	BLAST	L1.3_300bp5NoF	74812692	74818785	.	-	.	ID=FL_L1-0104	10	783	6094	0.128487	in gene of opp direction, no reads upstream, reads upstream in unstranded samples
chr3	BLAST	L1.3_300bp5NoF	18971975	18978012	.	-	.	ID=FL_L1-0874	10	524	6038	0.0867837	not in gene, no reads upstream in same direciton, looks real in wc and not ctyo, low mappability, reads upstream in unstranded samples
chr8	BLAST	L1.3_300bp5NoF	129903735	129909765	.	-	.	ID=FL_L1-3266	10	857	6031	0.142099	not in gene, no reads upstream, low mapp
chr16	BLAST	L1.3_300bp5NoF	21053994	21060022	.	-	.	ID=FL_L1-4808	10	844	6029	0.13999	within gene of same direction, but no reads upsteram
chr18	BLAST	L1.3_300bp5NoF	66452072	66458090	.	-	.	ID=FL_L1-5052	10	890	6019	0.147865	in gene of opp direction, no reads upstream, antisense promoter activity, low mapp
chr12	BLAST	L1.3_300bp5NoF	23223571	23229584	.	-	.	ID=FL_L1-4117	10	913	6014	0.151812	suspicious pile up, marked real in wc
chr1	BLAST	L1.3_300bp5NoF	146874115	146880259	.	+	.	ID=FL_L1-0230	10	790	6145	0.12856	in gene of opp direction, no reads upstream, low mappability
chr1	BLAST	L1.3_300bp5NoF	181244999	181251128	.	+	.	ID=FL_L1-0308	10	886	6130	0.144535	not in gene, no reads upstream
chr9	BLAST	L1.3_300bp5NoF	27690518	27696576	.	+	.	ID=FL_L1-3362	10	925	6059	0.152666	not in gene, no reads upstream, antisense promoter reads, low mappability
chr4	BLAST	L1.3_300bp5NoF	171352534	171358575	.	+	.	ID=FL_L1-1764	10	772	6042	0.127772	not in gene, no reads upstream
chr6	BLAST	L1.3_300bp5NoF	65099654	65105689	.	+	.	ID=FL_L1-2368	10	737	6036	0.122101	in gene of opp direction, no reads upstream, low mappability
chr3	BLAST	L1.3_300bp5NoF	169397276	169403305	.	+	.	ID=FL_L1-1247	10	768	6030	0.127363	not in gene, no reads upstream, low mapp
chr3	BLAST	L1.3_300bp5NoF	58827881	58833905	.	+	.	ID=FL_L1-0969	10	712	6025	0.118174	in gene of opp direction, no reads upstream, low mappability, reads upstream in wc but not cyto samples
chr13	BLAST	L1.3_300bp5NoF	48356024	48362047	.	+	.	ID=FL_L1-4399	10	641	6024	0.106408	not in gene, no reads upstream, low mapp, reads upstream in unstranded samples
chr8	BLAST	L1.3_300bp5NoF	123256658	123262675	.	+	.	ID=FL_L1-3253	10	871	6018	0.144732	not in gene, no reads upstream, low mapp
chr9	BLAST	L1.3_300bp5NoF	6135848	6141850	.	+	.	ID=FL_L1-3312	10	792	6003	0.131934	not in gene, no reads upstream, low mapp, reads upstream in unstranded samples
chr9	BLAST	L1.3_300bp5NoF	18711236	18717228	.	+	.	ID=FL_L1-3338	10	855	5993	0.142666	in gene of same direction, no reads upsteram, looks real in wc and not ctyo, low mappbility
chr11	BLAST	L1.3_300bp5NoF	2655405	2661576	.	-	.	ID=FL_L1-3745	10	867	6172	0.140473	in gene of same direction, reads upstream
chr5	BLAST	L1.3_300bp5NoF	49464631	49470793	.	-	.	ID=FL_L1-1900	10	884	6163	0.143437	not in gene, reads upstream
chr19	BLAST	L1.3_300bp5NoF	28186347	28192495	.	-	.	ID=FL_L1-5083	10	837	6149	0.13612	not in gene, reads upstream
chr10	BLAST	L1.3_300bp5NoF	20814624	20820767	.	-	.	ID=FL_L1-3532	10	902	6144	0.14681	not in gene, reads upstream
chr11	BLAST	L1.3_300bp5NoF	11732854	11738978	.	-	.	ID=FL_L1-3770	10	732	6125	0.11951	not in gene, reads upstream
chr16	BLAST	L1.3_300bp5NoF	63026273	63032396	.	-	.	ID=FL_L1-4875	10	823	6124	0.134389	not in gene, reads upstream
chr5	BLAST	L1.3_300bp5NoF	162543863	162549974	.	-	.	ID=FL_L1-2231	10	915	6112	0.149705	not in gene, reads upstream
chr1	BLAST	L1.3_300bp5NoF	89878139	89884171	.	-	.	ID=FL_L1-0142	10	875	6033	0.145036	in gene of opposite direction, reads upstream
chr2	BLAST	L1.3_300bp5NoF	40459741	40465767	.	-	.	ID=FL_L1-0457	10	828	6027	0.137382	in gene of same direction, reads upstream
chrX	BLAST	L1.3_300bp5NoF	62666344	62672362	.	-	.	ID=FL_L1-5397	10	823	6019	0.136734	in gene of same direction, reads upstream
chr3	BLAST	L1.3_300bp5NoF	134971057	134977072	.	-	.	ID=FL_L1-1160	10	862	6016	0.143285	in gene of opposite direction, reads upstream
chr8	BLAST	L1.3_300bp5NoF	67861339	67867354	.	-	.	ID=FL_L1-3090	10	789	6016	0.13115	in gene of same direction, reads upstream
chr5	BLAST	L1.3_300bp5NoF	57848097	57854110	.	-	.	ID=FL_L1-1940	10	893	6014	0.148487	in gene of same direction, reads align with exon
chr22	BLAST	L1.3_300bp5NoF	32690653	32696661	.	-	.	ID=FL_L1-5220	10	702	6009	0.116825	not in gene, reads upstream
chr7	BLAST	L1.3_300bp5NoF	134751510	134757676	.	+	.	ID=FL_L1-2895	10	893	6167	0.144803	in gene of same direction, reads align with exon
chr4	BLAST	L1.3_300bp5NoF	152432453	152438611	.	+	.	ID=FL_L1-1718	10	932	6159	0.151323	in gene of same direction, reads upstream
chr7	BLAST	L1.3_300bp5NoF	140732407	140738552	.	+	.	ID=FL_L1-2904	10	754	6146	0.122681	not in gene, reads upstream
chr5	BLAST	L1.3_300bp5NoF	37522607	37528739	.	+	.	ID=FL_L1-1846	10	821	6133	0.133866	in gene of same direction, reads upstream
chr11	BLAST	L1.3_300bp5NoF	74598483	74604610	.	+	.	ID=FL_L1-3949	10	823	6128	0.134302	in gene of opposite direction, reads upstream
chr5	BLAST	L1.3_300bp5NoF	95890947	95897072	.	+	.	ID=FL_L1-2054	10	870	6126	0.142018	in gene of same direction, reads upstream
chr22	BLAST	L1.3_300bp5NoF	35184709	35190829	.	+	.	ID=FL_L1-5224	10	919	6121	0.150139	in gene of opposite direction, reads upstream
chr18	BLAST	L1.3_300bp5NoF	33207553	33213669	.	+	.	ID=FL_L1-4998	10	980	6117	0.160209	in gene of same direction, reads upstream
chr14	BLAST	L1.3_300bp5NoF	40125121	40131234	.	+	.	ID=FL_L1-4549	10	829	6114	0.13559	not in gene, reads upstream
chr2	BLAST	L1.3_300bp5NoF	196608608	196614716	.	+	.	ID=FL_L1-0781	10	953	6109	0.155999	in gene of opposite direction, reads upstream
chr13	BLAST	L1.3_300bp5NoF	46219166	46225202	.	+	.	ID=FL_L1-4396	10	896	6037	0.148418	not in gene, reads upstream
chr5	BLAST	L1.3_300bp5NoF	42734820	42740849	.	+	.	ID=FL_L1-1866	10	274	6030	0.0454395	not in gene, reads upstream
chr1	BLAST	L1.3_300bp5NoF	121143308	121149329	.	+	.	ID=FL_L1-0213	10	857	6022	0.142312	not in gene, reads upstream
chr11	BLAST	L1.3_300bp5NoF	110079712	110085726	.	+	.	ID=FL_L1-4044	10	268	6015	0.0445553	suspicious pile up
chr4	BLAST	L1.3_300bp5NoF	49622938	49628634	.	+	.	ID=FL_L1-1372	10	1000	5697	0.175531	not in gene, reads upstream
chr11	BLAST	L1.3_300bp5NoF	132190055	132195329	.	+	.	ID=FL_L1-4069	10	716	5275	0.135735	in gene of same direction, reads upstream
chr5	BLAST	L1.3_300bp5NoF	80887671	80893841	.	+	.	ID=FL_L1-2011	10	929	6171	0.150543	in gene of opp direction, reads upstream, potential promoter activity, but reads upsteram
chr1	BLAST	L1.3_300bp5NoF	117760218	117766387	.	+	.	ID=FL_L1-0201	10	834	6170	0.13517	not in gene, reads upstream
chr1	BLAST	L1.3_300bp5NoF	86107550	86113704	.	+	.	ID=FL_L1-0129	10	749	6155	0.12169	not in gene, reads upstream
chr1	BLAST	L1.3_300bp5NoF	91762364	91768512	.	+	.	ID=FL_L1-0150	10	738	6149	0.12002	in gene of opp direction, reads upstream, potential promoter activity, but reads upsteram
chr5	BLAST	L1.3_300bp5NoF	35104361	35110477	.	+	.	ID=FL_L1-1839	10	841	6117	0.137486	in gene of opp direction, reads upstream, potential promoter activity, but reads upsteram
chr12	BLAST	L1.3_300bp5NoF	63213589	63219675	.	+	.	ID=FL_L1-4236	10	946	6087	0.155413	in gene of opp direction, reads upstream, potential promoter activity, but reads upsteram
chr14	BLAST	L1.3_300bp5NoF	55414794	55420840	.	+	.	ID=FL_L1-4595	10	825	6047	0.136431	in gene of opp direction, reads upstream, potential promoter activity, but reads upsteram
chr10	BLAST	L1.3_300bp5NoF	57659402	57665443	.	+	.	ID=FL_L1-3611	10	307	6042	0.050811	reads only on promoter,no reads upstream
chr2	BLAST	L1.3_300bp5NoF	241483912	241489939	.	+	.	ID=FL_L1-0838	10	501	6028	0.0831121	in gene of opp direction, reads upstream
chr4	BLAST	L1.3_300bp5NoF	106801339	106807353	.	+	.	ID=FL_L1-1594	10	816	6015	0.135661	not in gene, reads upstream
chr7	BLAST	L1.3_300bp5NoF	23360680	23366682	.	+	.	ID=FL_L1-2679	10	722	6003	0.120273	in gene of opp direction, reads upstream
chr3	BLAST	L1.3_300bp5NoF	115031143	115037317	.	-	.	ID=FL_L1-1115	10	399	6175	0.0646154	reads only on promoter, few reads upstream
chr14	BLAST	L1.3_300bp5NoF	38419500	38425664	.	-	.	ID=FL_L1-4541	10	940	6165	0.152474	not in gene, reads upstream
chr11	BLAST	L1.3_300bp5NoF	86535521	86541678	.	-	.	ID=FL_L1-3967	10	935	6158	0.151835	in gene of opp direction, reads upstream
chr11	BLAST	L1.3_300bp5NoF	35776053	35782185	.	-	.	ID=FL_L1-3841	10	872	6133	0.142182	in gene of opp direction, reads upstream
chr21	BLAST	L1.3_300bp5NoF	9656297	9662427	.	-	.	ID=FL_L1-5175	10	901	6131	0.146958	not in gene, reads upstream
chr4	BLAST	L1.3_300bp5NoF	49171851	49177978	.	-	.	ID=FL_L1-1371	10	684	6128	0.111619	not in gene, reads upstream
chr11	BLAST	L1.3_300bp5NoF	28238111	28244238	.	-	.	ID=FL_L1-3820	10	724	6128	0.118146	in gene of opp direction, reads upstream
chr4	BLAST	L1.3_300bp5NoF	144580268	144586393	.	-	.	ID=FL_L1-1697	10	667	6126	0.10888	not in gene, reads upstream
chr14	BLAST	L1.3_300bp5NoF	38249848	38255972	.	-	.	ID=FL_L1-4540	10	857	6125	0.139918	in gene of opp direction, reads upstream
chr1	BLAST	L1.3_300bp5NoF	211575633	211581753	.	-	.	ID=FL_L1-0354	10	788	6121	0.128737	in gene of opp direction, reads upstream
chr8	BLAST	L1.3_300bp5NoF	48461332	48467440	.	-	.	ID=FL_L1-3029	10	824	6109	0.134883	in gene of opp direction, reads upstream
chr7	BLAST	L1.3_300bp5NoF	138215995	138222098	.	-	.	ID=FL_L1-2902	10	597	6104	0.0978047	in gene of opp direction, reads upstream
chr12	BLAST	L1.3_300bp5NoF	70693006	70699096	.	-	.	ID=FL_L1-4254	10	893	6091	0.14661	in gene of opp direction, reads upstream
chr4	BLAST	L1.3_300bp5NoF	100015102	100021143	.	-	.	ID=FL_L1-1570	10	728	6042	0.12049	in gene of opp direction, reads upstream
chrX	BLAST	L1.3_300bp5NoF	74402838	74408878	.	-	.	ID=FL_L1-5489	10	248	6041	0.0410528	reads condensed on promoter, reads upstream
chr4	BLAST	L1.3_300bp5NoF	96092384	96098402	.	-	.	ID=FL_L1-1555	10	849	6019	0.141053	in gene of opp direction, reads upstream
chr10	BLAST	L1.3_300bp5NoF	89285297	89291067	.	-	.	ID=FL_L1-3669	10	868	5771	0.150407	in gene of opp direction, reads upstream
chr20	BLAST	L1.3_300bp5NoF	110606	116651	.	+	.	ID=FL_L1-5112	8	711	6046	0.117598	not in gene, no reads upstream, reads upstream in wc but not cyto samples
chr3	BLAST	L1.3_300bp5NoF	15228175	15234206	.	+	.	ID=FL_L1-0862	8	677	6032	0.112235	in gene of opp direction, no reads upstream, antisense promoter activity
chr8	BLAST	L1.3_300bp5NoF	108902109	108908133	.	-	.	ID=FL_L1-3220	8	716	6025	0.118838	not in gene, no reads upstream
chr6	BLAST	L1.3_300bp5NoF	117502981	117508990	.	+	.	ID=FL_L1-2568	8	709	6010	0.11797	not in gene, no reads upstream, antisense activity
chr12	BLAST	L1.3_300bp5NoF	80537836	80543856	.	-	.	ID=FL_L1-4282	6	484	6021	0.0803853	not in gene, no reads upstream
chr4	BLAST	L1.3_300bp5NoF	12091606	12097749	.	+	.	ID=FL_L1-1305	4	312	6144	0.0507812	not in gene, no reads upstream
